# Supplementary material for: Metabolomic analysis of methyl jasmonate treatment on phytocannabinoid production in Cannabis sativa
Source: Front Plant Sci. 2023 Mar 21;14:1110144. doi: 10.3389/fpls.2023.1110144 (PMC10070988; doi:10.3389/fpls.2023.1110144)
Supplement: Supplementary file 2 [file DataSheet_2.xlsx]

## Sheet: Supplementary Table S1
Supplementary Table S1. Nutritional profile of CANNA Classic fertilizers
Nutrient	CANNA Vega A (g/100 mL)	CANNA Flores A (g/100 mL)	CANNA Vega B (g/100 mL)	CANNA Flores B (g/100 mL)
N (Total)	4.9	4	0.8	1.2
NH4-N	0.4	4	NA	0.3
NO3-N	4.5	NA	0.8	0.9
P	NA	NA	0.9	1.9
P2O5	NA	NA	2.1	4.4
K	2.7	4.6	2.9	3.3
K2O	3.2	5.6	3.5	3.9
Ca	4.4	3.3	NA	NA
Fe	0.02	0.02	NA	NA
Mg	NA	NA	0.8	1.2
S	NA	NA	0.9	1.2
B	NA	NA	0.007	0.007
Cu	NA	NA	0.001	0.001
Mn	NA	NA	0.014	0.014
Mo	NA	NA	0.002	0.002
Zn	NA	NA	0.007	0.007

## Sheet: Supplementary Table S2
Supplementary Table S1. Primers used for qRT-PCR analysis of PC and oxylipin biosynthesis genes in the leaves and inflorescences of MeJA and neomycin treated plants.
Gene	Description	Locus (GCA_900626175.2)	Forward (5’-3’)	Reverse (5’-3’)	Lengh (bp)	Efficiency (%)	R2
AOC	Allene oxide cyclase, chloroplastic	LOC115699327	AGTCCCCATTTGCTTTCCGT	ATGGTGAACGACGGCTGATT	160	109	0.99
AOS	Allene oxide synthase 1, chloroplastic-like	LOC115723125	AAACAGTGTGCCGGGAAAGA	TGGACCACATTTTCCACCCC	269	98	0.99
GPPS	Geranylgeranyl pyrophosphate synthase, chloroplastic	LOC115714435	TAGCCGGCGATGCACTTTTA	GCCCAACATTAGCCAAACCC	177	111	0.99
HPL	Fatty acid hydroperoxide lyase, chloroplastic	LOC115698766	CCTTCAGCCTCTTGAGGAGC	AACTCGGTTTCACCTCTCGC	135	101	0.99
JMT	Jasmonate O-methyltransferase	LOC115701091	TCCTCCAGTCTTCACTGGCT	CGGCCCATGAATGACAACAC	227	102	0.99
LOX	Linoleate 13S-lipoxygenase 3-1, chloroplastic	LOC115707105	AATGGCATGACAGTCCAGCA	TGTCACCACACGCTTAGACC	228	107	0.99
LOX-L	Linoleate 13S-lipoxygenase 2-1, chloroplastic	LOC115719612	ACACCCCGATGAATTGGCAT	GCACAATGTGTTCTTAGCCAGTG	121	105	0.99
OAC	Olivetolic acid cyclase	LOC115723438	GCCATGAAAGATGTATACTGGGGT	CCAAATCCAACATGGGCAGG	140	109	0.99
OPR3	12-Oxophytodienoate reductase 3-like	LOC115703964	TAGTGCACATGGCTACCTCC	AGGCCTAGAGGGTCTGAGTC	210	107	0.99
PT1	2-Acylphloroglucinol 4-prenyltransferase	LOC115713215	GGCTGCTATACTTGCTGGGA	AAATCTTCTGCCTGCTTCCG	148	107	0.99
THCAS	Tetrahydrocannabinolic acid synthase	NA	CCACCGCATCATCATTAATTATCTTTAA	TTCTAATGTAGATTTTCATACTTGGGAGC	142	110	0.99

## Sheet: Supplementary Table S3
Supplementary Table S1. Fresh weight biomass and tissue/organ proportions from 15 female plant clones.
		Fresh weight (FW) (g)				Proportion
Plant clone	Treatment	Biomass (above-ground)	Flower	Leaf	Stem	Flower	Leaf	Stem
P_0000039	0 mM MeJA	82.68	14.79	43.99	23.9	0.18	0.53	0.29
P_0000021	0 mM MeJA	53.35	11.24	27.21	14.9	0.21	0.51	0.28
P_0000022	0 mM MeJA	70.02	16.79	34.03	19.2	0.24	0.49	0.27
P_0000040	0.5 mM Neomycin	91.12	22.27	45.25	23.6	0.24	0.5	0.26
P_0000041	0.5 mM Neomycin	54.9	11.38	28.02	15.5	0.21	0.51	0.28
P_0000038	0.5 mM Neomycin	57.19	9.93	29.56	17.7	0.17	0.52	0.31
P_0000031	1 mM MeJA	63.96	18.09	30.47	15.4	0.28	0.48	0.24
P_0000028	1 mM MeJA	57.14	14.21	29.24	13.7	0.25	0.51	0.24
P_0000033	1 mM MeJA	38.87	9.7	20.17	9	0.25	0.52	0.23
P_0000029	7.5 mM MeJA	54.11	14.3	27.41	12.4	0.26	0.51	0.23
P_0000030	7.5 mM MeJA	53.98	16.27	26.51	11.2	0.3	0.49	0.21
P_0000035	7.5 mM MeJA	38.88	9.75	19.33	9.8	0.25	0.5	0.25
P_0000034	15 mM MeJA	54.39	14.41	27.48	12.5	0.26	0.51	0.23
P_0000032	15 mM MeJA	48.03	13.93	23.11	11	0.29	0.48	0.23
P_0000027	15 mM MeJA	32.77	6.83	18.44	7.5	0.21	0.56	0.23

## Sheet: Supplementary Table S4
Supplementary Table S2. Phytocannabinoid content of the inflorescences from 15 female plant clones.
	Cannabinoids mg/100g
	CBCA		CBDA		CBDVA		CBGA		CBNA		THCA		THCVA		CBC		CBD		CBDV		CBG		CBN		THC		THCV
Treatment	Mean	Stdev	Mean	Stdev	Mean	Stdev	Mean	Stdev	Mean	Stdev	Mean	Stdev	Mean	Stdev	Mean	Stdev	Mean	Stdev	Mean	Stdev	Mean	Stdev	Mean	Stdev	Mean	Stdev	Mean	Stdev
0 mM MeJA	140.187	8.6844	3.15274	0.207895	3.26824	0.0767164	199.832	12.6177	n.d	n.d	1431.1	176.27	1205.57	36.4825	n.d	n.d	0.278379	0.046717	n.d	n.d	18.8569	1.23132	n.d	n.d	12.3044	2.29599	7.17954	1.39458
0.5 mM Neomycin	126.729	8.17747	2.96311	0.423983	3.20236	0.166812	210.856	26.8062	n.d	n.d	1399.81	189.883	1191.79	52.9504	n.d	n.d	0.312268	0.0186117	n.d	n.d	19.5793	1.12589	n.d	n.d	14.9701	5.26256	9.18914	4.35282
1 mM MeJA	173.372	8.67018	3.50801	0.2361	4.19361	0.36651	268.502	28.4173	n.d	n.d	1669.83	173.861	1491.76	29.7224	n.d	n.d	0.474353	0.0728162	n.d	n.d	25.0623	3.18713	n.d	n.d	16.1176	3.8426	10.3699	3.1108
7.5 mM MeJA	251.438	13.7794	4.64195	0.39566	6.6131	0.531804	285.743	32.8543	n.d	n.d	2092.4	180.711	2085.5	129.764	n.d	n.d	0.695992	0.0644727	n.d	n.d	33.4746	1.17297	n.d	n.d	20.6226	2.70387	13.7031	3.00815
15 mM MeJA	324.145	32.9005	5.03144	0.184224	6.95756	0.246306	267.719	37.3804	n.d	n.d	2308.71	98.8566	2340.94	41.5357	n.d	n.d	0.759718	0.104422	n.d	n.d	31.7866	2.51601	n.d	n.d	22.1399	1.78183	13.6792	1.36806

## Sheet: Supplementary Table S5
Supplementary Table S3. List of 1,993 putative compounds identified by ultra-high-performance liquid chromatography–electrospray ionisation–high-resolution mass spectrometry (UHPLC-ESIHRMS) with data-dependent MS2 acquisition in positive and negative ion modes.
tdata_compound_id	Ion mode	Name	Formula	Calc. MW	m/z	RT [min]	Area (Max.)	MS2	Reference Ion	Group Area: MeJA 0 mM	Group Area: MeJA 1 mM	Group Area: MeJA 15 mM	Group Area: MeJA 7 mM	Group Area: Neomycin	Replicate Grouped Area: MeJA 0 mM,1	Replicate Grouped Area: MeJA 0 mM,4	Replicate Grouped Area: MeJA 0 mM,7	Replicate Grouped Area: MeJA 1 mM,19	Replicate Grouped Area: MeJA 1 mM,22	Replicate Grouped Area: MeJA 1 mM,25	Replicate Grouped Area: MeJA 15 mM,37	Replicate Grouped Area: MeJA 15 mM,40	Replicate Grouped Area: MeJA 15 mM,43	Replicate Grouped Area: MeJA 7.5 mM,28	Replicate Grouped Area: MeJA 7.5 mM,31	Replicate Grouped Area: MeJA 7.5 mM,34	Replicate Grouped Area: Neomycin,10	Replicate Grouped Area: Neomycin,13	Replicate Grouped Area: Neomycin,16
235	+		C3 H7 N3 Na2 O2	163.033	146.03	0.903	5.25076e+06	DDA for preferred ion	[M+H-H2O]+1	4.49846e+06	4.50622e+06	4.22974e+06	4.2355e+06	4.75953e+06	4.32342e+06	4.49846e+06	4.95433e+06	4.64289e+06	4.27955e+06	4.50622e+06	4.23877e+06	4.22974e+06	4.20593e+06	4.2355e+06	4.24355e+06	3.88524e+06	4.76899e+06	4.72831e+06	4.75953e+06
535	+		C2 H6 N3 O P	119.025	102.022	0.903	1.61371e+06	DDA for preferred ion	[M+H-H2O]+1	1.39348e+06	1.3431e+06	1.25427e+06	1.26095e+06	1.44631e+06	1.34622e+06	1.39348e+06	1.50436e+06	1.38337e+06	1.27725e+06	1.3431e+06	1.25427e+06	1.26363e+06	1.23791e+06	1.28399e+06	1.26095e+06	1.11003e+06	1.44631e+06	1.5239e+06	1.43336e+06
991	+		C4 H10 Cl O9 P3	329.924	330.931	0.903	465018	DDA for preferred ion	[M+H]+1	350214	379749	407262	435779	353469	351880	349950	350214	384338	358036	379749	304071	407262	438586	407241	435908	435779	323185	404249	353469
972	+		C7 H13 Cl N2 O3 P4	331.957	332.964	0.904	486538	DDA for preferred ion	[M+H]+1	385005	353161	332431	325416	372972	351356	385005	433433	373939	334374	353161	344771	318853	332431	322149	348516	325416	357071	424546	372972
67	+		C3 H3 N3 Na2	127.012	128.019	0.905	4.23457e+07	DDA for preferred ion	[M+H]+1	3.58124e+07	3.54768e+07	3.30608e+07	3.327e+07	3.77423e+07	3.48483e+07	3.58124e+07	3.90565e+07	3.63467e+07	3.35072e+07	3.54768e+07	3.3017e+07	3.37315e+07	3.30608e+07	3.327e+07	3.39089e+07	2.98275e+07	3.77423e+07	3.8908e+07	3.74746e+07
100	+		C4 H12 N2 O S2	168.038	151.035	0.905	1.90831e+07	DDA for preferred ion	[M+H-H2O]+1	1.63283e+07	1.58288e+07	1.52997e+07	1.50313e+07	1.70889e+07	1.57933e+07	1.63283e+07	1.77877e+07	1.64136e+07	1.51519e+07	1.58288e+07	1.52997e+07	1.53477e+07	1.50981e+07	1.50313e+07	1.55429e+07	1.35472e+07	1.69284e+07	1.793e+07	1.70889e+07
138	+		C2 H8 N2 O5	140.044	123.04	0.905	1.17822e+07	DDA for preferred ion	[M+H-H2O]+1	1.01722e+07	9.81006e+06	9.69861e+06	9.63364e+06	1.10489e+07	9.75077e+06	1.01722e+07	1.13447e+07	1.03338e+07	9.57982e+06	9.81006e+06	9.6526e+06	9.86473e+06	9.69861e+06	9.63364e+06	9.72085e+06	8.57118e+06	1.09489e+07	1.11291e+07	1.10489e+07
236	+		C3 H5 N3 Na2 O	145.022	146.03	0.905	5.25076e+06	DDA for preferred ion	[M+H]+1	4.49846e+06	4.50622e+06	4.22974e+06	4.2355e+06	4.75953e+06	4.32342e+06	4.49846e+06	4.95433e+06	4.64289e+06	4.27955e+06	4.50622e+06	4.23877e+06	4.22974e+06	4.20593e+06	4.2355e+06	4.24355e+06	3.88524e+06	4.76899e+06	4.72831e+06	4.75953e+06
374	+		C5 H4 Cl2 N4 O6	285.951	286.958	0.905	2.81009e+06	DDA for preferred ion	[M+H]+1	2.38622e+06	2.21445e+06	2.00954e+06	2.07517e+06	2.34815e+06	2.26682e+06	2.38622e+06	2.55249e+06	2.24581e+06	2.1245e+06	2.21445e+06	2.00954e+06	2.00168e+06	2.02574e+06	2.07517e+06	2.13291e+06	1.84521e+06	2.30299e+06	2.53122e+06	2.34815e+06
754	+		C8 H9 Cl2 N2 O3 P S	313.946	314.953	0.905	873461	DDA for preferred ion	[M+H]+1	735820	732681	659280	674156	744031	720419	735820	816194	732681	671548	755021	657921	670512	659280	674156	696846	608796	736277	774335	744031
842	+	2,2'-Oxydimalononitrile	C6 H2 N4 O	146.023	147.031	0.905	707969	DDA for preferred ion	[M+H]+1	540441	566432	539613	540295	582623	514778	540441	611743	566432	517008	592790	539613	530564	551068	540295	552538	479774	580150	637810	582623
903	+		C2 H5 N3 Na2	117.028	118.035	0.905	599379	DDA for preferred ion	[M+H]+1	537153	520913	485774	464628	545248	509261	537153	553659	520913	474669	523942	487148	480069	485774	464628	503628	428679	543478	572184	545248
1176	+		C3 H10 N2 O7	186.049	187.056	0.905	240752	DDA for preferred ion	[M+H]+1	212170	194842	194896	192173	210287	212554	212170	169196	212976	190886	194842	186951	194896	210339	192173	194127	177729	197238	212941	210287
90	+		C3 H11 Cl N3 Na O2 P2	240.992	242	0.906	2.16008e+07	DDA for preferred ion	[M+H]+1	1.78784e+07	1.7189e+07	1.58819e+07	1.5897e+07	1.84495e+07	1.71102e+07	1.78784e+07	2.00225e+07	1.7189e+07	1.61903e+07	1.72137e+07	1.58819e+07	1.6033e+07	1.56505e+07	1.5897e+07	1.64223e+07	1.36462e+07	1.84495e+07	1.93042e+07	1.83543e+07
206	+		C3 H4 N3 O P	129.009	130.017	0.906	6.42624e+06	DDA for preferred ion	[M+H]+1	5.64933e+06	5.55203e+06	5.27252e+06	5.13841e+06	5.90981e+06	5.33301e+06	5.64933e+06	6.09592e+06	5.57738e+06	5.25406e+06	5.55203e+06	5.27252e+06	5.28434e+06	5.16723e+06	5.13841e+06	5.33896e+06	4.6429e+06	5.90981e+06	5.97481e+06	5.78464e+06
294	+		C5 H4 Cl N4 O2 P	217.976	218.984	0.906	3.95199e+06	DDA for preferred ion	[M+H]+1	3.09984e+06	2.99784e+06	2.79683e+06	2.71802e+06	3.20884e+06	2.98321e+06	3.09984e+06	3.44016e+06	2.99784e+06	2.88063e+06	3.06551e+06	2.79683e+06	2.85381e+06	2.73548e+06	2.71802e+06	2.85512e+06	2.44583e+06	3.20884e+06	3.43965e+06	3.17754e+06
311	+		C5 H14 Cl N4 Na O2 P2	282.019	265.016	0.906	3.67737e+06	DDA for preferred ion	[M+H-H2O]+1	3.03322e+06	2.83064e+06	2.70942e+06	2.71368e+06	3.19791e+06	3.01114e+06	3.03322e+06	3.42107e+06	2.96208e+06	2.76923e+06	2.83064e+06	2.70942e+06	2.75208e+06	2.69979e+06	2.71368e+06	2.80696e+06	2.25164e+06	3.19791e+06	3.30872e+06	3.16304e+06
534	+		C2 H4 N3 P	101.014	102.022	0.906	1.61371e+06	DDA for preferred ion	[M+H]+1	1.39348e+06	1.3431e+06	1.25427e+06	1.26095e+06	1.44631e+06	1.34622e+06	1.39348e+06	1.50436e+06	1.38337e+06	1.27725e+06	1.3431e+06	1.25427e+06	1.26363e+06	1.23791e+06	1.28399e+06	1.26095e+06	1.11003e+06	1.44631e+06	1.5239e+06	1.43336e+06
827	+		C3 H6 N3 O2 P	147.02	148.027	0.906	745551	DDA for preferred ion	[M+H]+1	630209	603959	571300	554493	664233	600322	630209	693582	641485	576576	603959	546557	571300	617792	554493	584745	545296	635455	688938	664233
1188	+		C4 H5 N3 Na2	141.028	142.035	0.907	231162	DDA for preferred ion	[M+H]+1	188776	185058	176441	167588	200937	169815	188776	209299	204293	172081	185058	166792	176441	177590	167588	174843	150638	201740	200937	200276
857	+	histidinol	C6 H11 N3 O	141.09	142.097	0.91	687802	DDA for preferred ion	[M+H]+1	368090	444107	447668	411134	500750	312383	405033	368090	371793	469603	444107	452630	447668	409225	273356	482500	411134	477093	628444	500750
1141	+		C H4 N2 Na2 O4 S2	217.941	218.948	0.912	283371	DDA for preferred ion	[M+H]+1	196395	232341	246549	246336	218363	196395	201268	187249	232341	221501	255402	232287	265553	246549	231161	252585	246336	196197	247228	218363
475	+		C3 H5 Cl N2 O3 S2	215.943	216.951	0.913	1.95118e+06	DDA for preferred ion	[M+H]+1	1.56949e+06	1.78808e+06	1.81073e+06	1.82493e+06	1.73989e+06	1.55325e+06	1.59236e+06	1.56949e+06	1.74463e+06	1.78808e+06	1.90147e+06	1.69585e+06	1.88938e+06	1.81073e+06	1.76343e+06	1.89467e+06	1.82493e+06	1.54605e+06	1779212	1.73989e+06
101	+		C3 H6 N2 O5	150.028	151.035	0.929	1.90831e+07	DDA for preferred ion	[M+H]+1	1.63283e+07	1.58288e+07	1.52997e+07	1.35472e+07	1.70889e+07	1.57933e+07	1.63283e+07	1.77877e+07	1.64136e+07	1.51519e+07	1.58288e+07	1.52997e+07	1.53477e+07	1.50981e+07	7.7752e+06	1.55429e+07	1.35472e+07	1.69284e+07	1.793e+07	1.70889e+07
1002	+	N~2~-Methyl-L-ornithine	C6 H14 N2 O2	146.105	147.113	0.929	444774	DDA for preferred ion	[M+H]+1	292537	284600	384223	283183	266775	292537	252319	314646	270398	284600	318607	402186	384223	359837	248568	288368	283183	427195	253909	266775
545	+	2-{2-[2-(Propylsulfanyl)-5-pyrimidinyl]-1H-imidazol-1-yl}ethanol	C12 H16 N4 O S	264.104	265.112	0.931	1.5498e+06	DDA for preferred ion	[M+H]+1	972122	924423	1.09268e+06	1.16793e+06	960727	972122	1.00752e+06	752314	832557	924423	1.37622e+06	1.028e+06	1.09268e+06	1.49443e+06	1.11584e+06	1.16793e+06	1.45156e+06	960727	932364	1.13008e+06
697	+	Agmatine	C5 H14 N4	130.122	131.129	0.931	1.0041e+06	DDA for preferred ion	[M+H]+1	488129	360266	277567	229816	517010	588472	422208	488129	360266	302156	393391	410348	277567	239157	286246	204101	229816	823249	517010	486197
146	+	L-Histidine	C6 H9 N3 O2	155.069	156.077	0.933	1.08855e+07	DDA for preferred ion	[M+H]+1	5.54842e+06	4.57262e+06	6.08833e+06	5.67051e+06	6.73606e+06	9.17763e+06	4.9333e+06	5.54842e+06	4.50022e+06	4.57262e+06	6.92302e+06	4.9952e+06	6.08833e+06	6.74593e+06	5.77398e+06	5.67051e+06	5.63059e+06	9.19996e+06	6.06239e+06	6.73606e+06
955	+	1,1,1-Trinitro-2-ethoxypropane	C5 H9 N3 O7	223.044	224.052	0.933	505488	DDA for preferred ion	[M+H]+1	299035	224648	240226	275053	336982	415152	290855	299035	222247	224648	320469	240226	216770	309630	275053	283358	223926	500107	314614	336982
128	+	DL-Arginine	C6 H14 N4 O2	174.112	175.119	0.934	1.34558e+07	DDA for preferred ion	[M+H]+1	6.51549e+06	5.80104e+06	5.74322e+06	5.58872e+06	6.61811e+06	1.04172e+07	5.78003e+06	6.51549e+06	5.80104e+06	5.72888e+06	9.07562e+06	5.32736e+06	6.12865e+06	5.74322e+06	4.45149e+06	5.68368e+06	5.58872e+06	7.4291e+06	5.92888e+06	6.61811e+06
519	+	UV6485000	C5 H7 N3	109.064	110.071	0.934	1.67709e+06	DDA for preferred ion	[M+H]+1	875372	762749	923807	931516	1.09118e+06	1.31212e+06	789746	875372	762749	756695	1.25207e+06	799280	923807	1.24505e+06	930662	1.16626e+06	931516	1.48872e+06	980118	1.09118e+06
384	+	N6,N6,N6-Trimethyl-L-lysine	C9 H20 N2 O2	188.152	189.16	0.943	2.73998e+06	DDA for preferred ion	[M+H]+1	1.48797e+06	1.5805e+06	2.19601e+06	2.01366e+06	1.57223e+06	1.83535e+06	1.4219e+06	1.48797e+06	1.28098e+06	1.5805e+06	1.64152e+06	2.19601e+06	1.97477e+06	2.64469e+06	2.01366e+06	2.15269e+06	1.93617e+06	1.75039e+06	1.43185e+06	1.57223e+06
333	+		C2 H4 Cl Na O4 P4	273.866	274.873	0.957	3.39477e+06	DDA for preferred ion	[M+H]+1	2.43559e+06	2.74334e+06	3.15459e+06	3.03253e+06	2.43687e+06	2.64777e+06	2.43556e+06	2.43559e+06	2.68801e+06	2.74334e+06	3.02401e+06	3.15459e+06	3.08925e+06	3.26225e+06	3.03253e+06	2.93066e+06	3.09034e+06	2.25038e+06	2.56153e+06	2.43687e+06
350	+		C5 H Cl Na3 P3 S	289.84	290.847	0.958	3.20181e+06	DDA for preferred ion	[M+H]+1	2.31102e+06	2.31032e+06	2.83014e+06	2.4364e+06	2.24592e+06	2.49324e+06	2.1661e+06	2.31102e+06	2.2224e+06	2.31032e+06	2.52471e+06	2.83014e+06	2.61454e+06	2.97532e+06	2.45805e+06	2.37688e+06	2.4364e+06	2.11538e+06	2.34589e+06	2.24592e+06
815	+	Homo-L-arginine	C7 H16 N4 O2	188.127	189.135	0.96	766266	DDA for preferred ion	[M+H]+1	533572	575396	461123	433155	487395	768029	533572	441381	575396	486717	719481	517661	461123	389142	495851	350348	433155	487395	447194	686296
859	+	dimethyl-L-arginine	C8 H18 N4 O2	202.143	203.15	0.969	683860	DDA for preferred ion	[M+H]+1	567521	582226	545413	493735	511756	643745	537975	567521	485248	582226	588548	545413	465665	595867	538068	413083	493735	650940	511756	454698
189	+		C5 H2 N2 Na O4 P	207.965	208.973	0.97	7.46419e+06	DDA for preferred ion	[M+H]+1	6.23766e+06	5.85812e+06	6.13634e+06	5.13358e+06	6.12685e+06	7.18179e+06	5.99484e+06	6.23766e+06	5.85812e+06	5.81091e+06	6.34412e+06	6.78768e+06	6.13634e+06	5.50632e+06	5.30346e+06	5.13358e+06	4.77662e+06	6.91758e+06	6.12685e+06	5.99011e+06
42	+	Choline	C5 H13 N O	103.1	104.107	0.984	1.90053e+08	DDA for preferred ion	[M+H]+1	1.55454e+08	1.50209e+08	1.25133e+08	1.21807e+08	1.65586e+08	1.55454e+08	166644709	1.54984e+08	1.50209e+08	1.54841e+08	1.41511e+08	1.29021e+08	1.19026e+08	1.25133e+08	1.21807e+08	1.06343e+08	135367695	1.35821e+08	1.65586e+08	1.88033e+08
923	+		C7 H11 N2 Na2 O2 P	232.035	233.042	0.985	557518	DDA for preferred ion	[M+H]+1	308652	383574	483714	454795	272783	294543	308652	353365	440707	383574	330865	558538	483714	476534	454795	470379	415100	384112	272783	272212
700	+		C7 H9 Cl N2 Na2 O	218.019	219.027	0.988	1.00006e+06	DDA for preferred ion	[M+H]+1	785539	492037	272524	276390	658583	582846	786472	785539	500886	492037	452994	281774	272524	237943	271695	276390	298835	900143	605633	658583
420	+	Nicotinamide	C6 H6 N2 O	122.048	123.055	0.99	2.3864e+06	DDA for preferred ion	[M+H]+1	1.93086e+06	2.17539e+06	2.01273e+06	1.67705e+06	1.71601e+06	1.93086e+06	1.49098e+06	1.99585e+06	1.5075e+06	2.17539e+06	2.18351e+06	2.01273e+06	1.80161e+06	2.15388e+06	1.70128e+06	1.65917e+06	1.67705e+06	1.71601e+06	1.48996e+06	1.88604e+06
223	+	2-Aminobutanoic acid	C4 H9 N O2	103.063	104.071	0.993	5.67451e+06	DDA for preferred ion	[M+H]+1	3.20175e+06	2.53697e+06	1.97702e+06	1.93046e+06	3.86028e+06	2.37225e+06	4.1848e+06	3.20175e+06	2.5128e+06	2.53697e+06	3.01433e+06	1.96824e+06	1.97702e+06	2.45841e+06	1.93046e+06	1.66554e+06	2.1973e+06	2.82843e+06	3.86028e+06	5.41275e+06
70	+	Asparagine	C4 H8 N2 O3	132.053	133.061	0.994	3.53886e+07	DDA for preferred ion	[M+H]+1	2.91229e+07	2.89308e+07	2.38525e+07	2.06876e+07	2.87774e+07	3.03302e+07	2.91229e+07	2.85538e+07	2.89308e+07	2.58612e+07	3.05988e+07	2.60032e+07	2.22525e+07	2.38525e+07	2.20711e+07	2.06876e+07	1.94682e+07	3.3078e+07	2.78319e+07	2.87774e+07
52	+	L-Pyroglutamic acid	C5 H7 N O3	129.042	130.05	0.995	8.29375e+07	DDA for preferred ion	[M+H]+1	6.72238e+07	5.25604e+07	3.61384e+07	3.35933e+07	7.37508e+07	7.36809e+07	6.72238e+07	4.8335e+07	5.5199e+07	5.25604e+07	3.30843e+07	3.61384e+07	3.6252e+07	3.15874e+07	3.77776e+07	3.19207e+07	3.35933e+07	7.37508e+07	5.10401e+07	7.79327e+07
65	+	DL-Glutamine	C5 H10 N2 O3	146.069	147.076	0.995	5.24907e+07	DDA for preferred ion	[M+H]+1	4.15858e+07	3.1255e+07	1.72546e+07	1.85417e+07	4.61962e+07	4.15858e+07	4.10957e+07	4.39218e+07	3.13766e+07	3.11825e+07	3.1255e+07	1.90084e+07	1.72546e+07	1.6173e+07	2.00115e+07	1.76205e+07	1.85417e+07	4.61962e+07	4.5869e+07	5.02356e+07
290	+	L-(+)-Aspartic acid	C4 H7 N O4	133.037	134.045	0.995	4.07118e+06	DDA for preferred ion	[M+H]+1	3.42829e+06	2.5317e+06	2.46151e+06	2.16563e+06	3.61748e+06	3.46501e+06	3.31102e+06	3.42829e+06	2.94324e+06	2.5317e+06	2.23609e+06	2.46151e+06	2.21676e+06	2.50058e+06	2.31899e+06	1.97415e+06	2.16563e+06	3.13285e+06	3.61748e+06	3771634
1080	+		C6 H10 N4 Na2 O3	232.056	233.063	0.995	348252	DDA for preferred ion	[M+H]+1	267492	269289	243611	219225	225223	226217	287464	267492	285832	269289	224402	270316	243611	208403	219225	185548	242381	223458	225223	253856
124	+		C15 H27 N6 Na O10	474.17	475.177	0.997	1.40988e+07	DDA for preferred ion	[M+H]+1	1.15286e+07	1.06837e+07	7.5452e+06	7.3417e+06	1.13635e+07	1.27986e+07	1.08635e+07	1.15286e+07	1.16078e+07	1.06837e+07	1.0665e+07	8.52554e+06	7.5452e+06	6.02112e+06	7.63956e+06	7.3417e+06	7.18673e+06	1.34914e+07	1.13635e+07	1.08005e+07
858	+		C5 H12 N4 Na O6 P	278.04	279.048	0.997	687779	DDA for preferred ion	[M+H]+1	550660	494333	592959	608045	560604	550660	565040	534571	556934	494333	458195	585526	605954	592959	608045	627497	493499	578371	560604	511047
1150	+		C14 H21 N O3 P2	313.101	314.108	0.999	272052	DDA for preferred ion	[M+H]+1	168381	134097	92253.1	98435.1	224397	168381	162654	199503	186656	129287	134097	92253.1	75601.4	100974	98435.1	88556.4	113804	164977	227331	224397
1201	+	N-Acetyl-3,4,5,6-tetrahydroxynorleucine	C8 H15 N O7	237.085	238.092	0.999	217127	DDA for preferred ion	[M+H]+1	144369	117146	159185	144268	111317	116942	144369	149846	138924	92199.4	117146	112015	161164	159185	148030	137806	144268	155009	111317	103263
186	+		C17 H31 N O15	489.169	490.177	1	7.60521e+06	DDA for preferred ion	[M+H]+1	7.20577e+06	6.37183e+06	4.27636e+06	4.53298e+06	6.31524e+06	7.20577e+06	6.83567e+06	7.27407e+06	7.10909e+06	6.37183e+06	5.85232e+06	4.70867e+06	4.27636e+06	4.18761e+06	5.42459e+06	4.29948e+06	4.53298e+06	6.65908e+06	6.31524e+06	5.85866e+06
440	+	3-Morpholinone	C4 H7 N O2	101.048	102.055	1	2.22096e+06	DDA for preferred ion	[M+H]+1	2.06404e+06	1.66017e+06	1.40386e+06	1.40702e+06	1.96991e+06	2.06404e+06	2.2107e+06	1.99896e+06	1.6636e+06	1.66017e+06	1.50972e+06	1.41198e+06	1.40386e+06	1.31165e+06	1.51979e+06	1.17775e+06	1.40702e+06	2.17355e+06	1.96991e+06	1.93024e+06
50	+	Methyl isonicotinate	C7 H7 N O2	137.048	138.055	1.005	9.44162e+07	DDA for preferred ion	[M+H]+1	5.39482e+07	4.73469e+07	5.2247e+07	4.63369e+07	7.17138e+07	5.39482e+07	5.78838e+07	4.61677e+07	5.48298e+07	4.73469e+07	3.85164e+07	4.91981e+07	5.2247e+07	5.31172e+07	5.00892e+07	4.46045e+07	4.63369e+07	7.55791e+07	7.17138e+07	6.05275e+07
48	+	D-(+)-Proline	C5 H9 N O2	115.063	116.07	1.01	102237990	DDA for preferred ion	[M+H]+1	6.02649e+07	4.23648e+07	2.03475e+07	2.54881e+07	8.36677e+07	7.45399e+07	6.02649e+07	4.57807e+07	4.619e+07	4.23648e+07	3.57136e+07	2.51098e+07	2.03475e+07	8.40047e+06	2.54881e+07	2.63405e+07	1.69552e+07	1.01364e+08	7.92282e+07	8.36677e+07
422	+	D-3-Deoxyglucosone	C6 H10 O5	162.053	145.049	1.012	2.37015e+06	DDA for preferred ion	[M+H-H2O]+1	920525	1.8066e+06	1.65919e+06	1.93001e+06	1.13808e+06	906969	920525	1.75651e+06	1.59739e+06	1.8066e+06	2.35985e+06	1.22423e+06	1.65919e+06	2.06569e+06	1.77819e+06	2.17132e+06	1.93001e+06	944025	1.34008e+06	1.13808e+06
155	+	Adenine	C5 H5 N5	135.054	136.062	1.02	9.52464e+06	DDA for preferred ion	[M+H]+1	4.16228e+06	6.41679e+06	3.96573e+06	3.4142e+06	6.75499e+06	2.98377e+06	5.65267e+06	4.16228e+06	6.41679e+06	4.85947e+06	7.1736e+06	3.96573e+06	3.83147e+06	5.35641e+06	3.4142e+06	2.95571e+06	7.3008e+06	3.8775e+06	6.75499e+06	9.15253e+06
157	+	Methyl 4-{3-[bis(2-hydroxyethyl)amino]-2-hydroxypropoxy}benzoate	C15 H23 N O6	313.153	314.16	1.021	9.37004e+06	DDA for preferred ion	[M+H]+1	3.86029e+06	4.70189e+06	8.78452e+06	5.67514e+06	3.52869e+06	3.98939e+06	3.7025e+06	3.86029e+06	4.70189e+06	4.63476e+06	5.70807e+06	8.56864e+06	8.78452e+06	9.16584e+06	5.30395e+06	5.67514e+06	7.13686e+06	4.85136e+06	3.52869e+06	3.21929e+06
72	+		C12 H21 Na O11	364.098	365.105	1.023	3.42759e+07	DDA for preferred ion	[M+H]+1	1.97072e+07	2.26284e+07	2.46538e+07	1.34624e+07	3.15658e+07	3.06501e+07	1.95569e+07	1.97072e+07	2.26284e+07	2.1889e+07	3.05789e+07	2.4778e+07	2.46538e+07	1.39935e+07	1.32004e+07	1.34624e+07	2.60874e+07	3.15658e+07	3.1638e+07	3.10476e+07
113	+	MFCD00037215	C8 H14 N2 O5	218.09	219.098	1.03	1.65409e+07	DDA for preferred ion	[M+H]+1	5.1172e+06	9.06062e+06	1.54157e+07	1.18705e+07	5.97186e+06	5.1172e+06	4.79865e+06	6.14778e+06	7.17662e+06	9.06062e+06	9.49303e+06	1.54157e+07	1.32611e+07	1.68625e+07	1.18705e+07	9.87618e+06	1.39069e+07	5.55921e+06	5.97186e+06	6.23397e+06
430	+	3-Butoxypropylamine	C7 H17 N O	131.131	132.138	1.035	2.29894e+06	DDA for preferred ion	[M+H]+1	1.21348e+06	1.52948e+06	2.11e+06	1.8711e+06	1.31709e+06	1.11518e+06	1.21348e+06	1.37818e+06	1.72485e+06	1.35583e+06	1.52948e+06	1.9463e+06	2.11e+06	2.28715e+06	1.60421e+06	1.8711e+06	2.21771e+06	1.36858e+06	1.31709e+06	994768
135	+	Boc-Asn-Oh	C9 H16 N2 O5	232.106	233.113	1.039	1.24215e+07	DDA for preferred ion	[M+H]+1	1.61113e+06	3.18654e+06	1.16151e+07	8.5607e+06	1.91105e+06	1.61113e+06	1.21978e+06	1.87553e+06	2.69298e+06	3.18654e+06	3.34557e+06	1.16151e+07	1.15966e+07	1.28305e+07	7.38071e+06	8.5607e+06	8.57466e+06	2.4111e+06	1.89531e+06	1.91105e+06
144	+	D-(+)-Pipecolinic acid	C6 H11 N O2	129.079	130.086	1.04	1.12287e+07	DDA for preferred ion	[M+H]+1	2.13205e+06	4.31466e+06	8.53503e+06	9.39721e+06	3.22204e+06	2.13205e+06	1.85079e+06	3.18769e+06	4.31466e+06	4.04293e+06	4.3539e+06	8.53503e+06	1.05493e+07	8.15584e+06	6.79374e+06	9.39721e+06	9.82638e+06	5.1217e+06	3.22204e+06	2.57928e+06
1078	+		C8 H15 N11 O3	313.137	314.145	1.044	354462	DDA for preferred ion	[M+H]+1	134648	183196	220914	237852	125368	110141	138712	134648	167751	188127	183196	271329	220914	170726	185682	345582	237852	125368	162353	116909
789	+	2-Indolinol	C8 H9 N O	135.068	136.076	1.045	811265	DDA for preferred ion	[M+H]+1	334149	376405	756858	584312	441921	332774	334149	360414	380653	354576	376405	756858	852124	665671	481984	591348	584312	540100	441921	336810
1124	+	N-METHYLSALICYLAMIDE	C8 H9 N O2	151.063	152.071	1.045	309311	DDA for preferred ion	[M+H]+1	96149.8	158825	195544	219559	140022	96149.8	91795.2	156290	158825	110864	174979	187159	228950	195544	219559	248658	152394	140022	157179	122979
74	+	L-Glutathione (reduced)	C10 H17 N3 O6 S	307.084	308.091	1.046	3.40401e+07	DDA for preferred ion	[M+H]+1	2.14468e+07	1.75488e+07	2.28634e+07	2.05951e+07	2.4317e+07	2.24549e+07	1.6261e+07	2.14468e+07	2.06821e+07	1.73033e+07	1.75488e+07	2.62231e+07	2.28634e+07	2.08632e+07	2.15954e+07	1.7261e+07	2.05951e+07	2.70162e+07	2.4317e+07	2.18816e+07
878	+		C5 H10 N13 P	283.092	284.099	1.046	641289	DDA for preferred ion	[M+H]+1	367732	344478	238500	242972	521014	277487	442752	367732	344478	323415	460570	238500	228265	296505	242972	206648	404893	365002	521014	574763
932	+	Methyl 2-(5-nonanylidene)hydrazinecarbodithioate	C11 H22 N2 S2	246.121	247.129	1.046	545501	DDA for preferred ion	[M+H]+1	220406	246306	502680	311475	279357	220406	241527	204617	225419	246306	274907	492364	502680	507151	292643	311475	468446	281674	262942	279357
60	+	5-(5-Methyl-2-nitrophenoxy)-L-norvaline	C12 H16 N2 O5	268.106	269.113	1.047	5.95164e+07	DDA for preferred ion	[M+H]+1	3.90744e+07	4.41341e+07	5.99253e+07	5.31753e+07	4.50249e+07	3.91563e+07	3.69781e+07	3.90744e+07	4.30061e+07	4.41341e+07	4.89578e+07	5.99253e+07	5.70015e+07	6.06037e+07	5.15322e+07	5.31753e+07	5.98945e+07	4.50249e+07	4.51369e+07	3.85691e+07
66	+	Ala-Tyr	C12 H16 N2 O4	252.111	253.118	1.047	4.78189e+07	DDA for preferred ion	[M+H]+1	6.54107e+06	1.30965e+07	4.1591e+07	2.58815e+07	8.26777e+06	8.74447e+06	6.10573e+06	6.54107e+06	1.24832e+07	1.30965e+07	1.46855e+07	4.1591e+07	3.66126e+07	4.88681e+07	2.58699e+07	2.58815e+07	4.04297e+07	8.26777e+06	8.92141e+06	8.07233e+06
98	+	MFCD00020489	C8 H10 O2	138.068	121.065	1.047	2.00946e+07	DDA for preferred ion	[M+H-H2O]+1	9.44947e+06	1.21052e+07	1.43186e+07	1.25418e+07	1.23913e+07	1.20058e+07	7.67751e+06	9.44947e+06	1.411e+07	1.0773e+07	1.21052e+07	1.76042e+07	1.43186e+07	9.95353e+06	1.33358e+07	1.04746e+07	1.25418e+07	1.67243e+07	1.23913e+07	9.47256e+06
889	+	3-Methylsulfolene	C5 H8 O2 S	132.024	133.032	1.047	626611	DDA for preferred ion	[M+H]+1	423969	414501	290448	267928	597359	397602	448246	423969	414501	337500	500491	405041	258241	290448	267928	248800	320683	486950	597439	597359
1123	+	3-Hydroxy-1-(2-hydroxyethyl)-2-methyl-4(1H)-pyridinone	C8 H11 N O3	169.074	152.071	1.047	309311	DDA for preferred ion	[M+H-H2O]+1	96149.8	169547	196880	219559	140022	96149.8	91795.2	155798	169547	110864	181475	187159	228950	196880	219559	248658	152394	140022	163306	120947
97	+	7-Octene-3,5-diyn-1-ol	C8 H8 O	120.057	121.065	1.048	2.00946e+07	DDA for preferred ion	[M+H]+1	9.84287e+06	1.21052e+07	1.43186e+07	1.33298e+07	1.23913e+07	1.26008e+07	7.67751e+06	9.84287e+06	1.411e+07	1.0773e+07	1.21052e+07	1.76042e+07	1.43186e+07	9.95353e+06	1.33358e+07	6.47115e+06	1.33298e+07	1.67243e+07	1.23913e+07	9.47256e+06
619	+	Tyramine	C8 H11 N O	137.084	138.091	1.048	1.25675e+06	DDA for preferred ion	[M+H]+1	653759	783030	831560	693231	830006	893905	467015	653759	927701	714210	783030	1.00829e+06	831560	562512	697847	599387	693231	1.12993e+06	830006	635903
184	+	Isoleucine	C6 H13 N O2	131.095	132.102	1.05	7.77152e+06	DDA for preferred ion	[M+H]+1	4.90967e+06	5.14096e+06	5.99109e+06	4.71665e+06	6.38036e+06	4.78462e+06	4.90967e+06	5.00394e+06	5.14096e+06	5.02067e+06	5.32722e+06	6.07608e+06	5.59965e+06	5.99109e+06	4.71665e+06	4.62549e+06	5.80236e+06	6.9374e+06	6.38036e+06	5.71337e+06
190	+	N-n-Butyl-2-pyridone	C9 H13 N O	151.1	152.107	1.05	7.37654e+06	DDA for preferred ion	[M+H]+1	4.07838e+06	5.48696e+06	6.62221e+06	5.39514e+06	4.8327e+06	5.1843e+06	3.51466e+06	4.07838e+06	6.18501e+06	4.72431e+06	5.48696e+06	7.10484e+06	6.62221e+06	4.75271e+06	5.39514e+06	4.85979e+06	5.87018e+06	6.26214e+06	4.8327e+06	3.66033e+06
618	+	Tyramine	C8 H11 N O	137.084	138.091	1.05	1.25778e+06	DDA for preferred ion	[M+H]+1	756341	737301	841875	700464	858231	884676	399285	756341	935512	718549	737301	990766	841875	550740	700464	599154	757380	1.15059e+06	858231	664913
359	+	meprobamate	C9 H18 N2 O4	218.127	219.134	1.095	3.00172e+06	DDA for preferred ion	[M+H]+1	1.25655e+06	1.65977e+06	2.22988e+06	2.3032e+06	1.38258e+06	1.27431e+06	1.06412e+06	1.25655e+06	1.65977e+06	1.48311e+06	2.25321e+06	2.10927e+06	2.66921e+06	2.22988e+06	2.3032e+06	2.57078e+06	1.93814e+06	1.93454e+06	1.38258e+06	1.28367e+06
78	+	LENACIL	C13 H18 N2 O2	234.137	235.144	1.1	2.8776e+07	DDA for preferred ion	[M+H]+1	895370	5.85596e+06	2.651e+07	1.98152e+07	961647	1.21632e+06	866606	895370	4.75445e+06	5.85596e+06	7.64443e+06	2.651e+07	2.74475e+07	1.89393e+07	1.50978e+07	1.98152e+07	2.11021e+07	1.54563e+06	961647	752758
62	+	D-(+)-Proline	C5 H9 N O2	115.063	116.07	1.103	5.77223e+07	DDA for preferred ion	[M+H]+1	1.50688e+07	1.48327e+07	7.1143e+06	9.52805e+06	2.31612e+07	1.41447e+07	1.50688e+07	1.80133e+07	3.66197e+07	1.48327e+07	8.44479e+06	8.09172e+06	7.1143e+06	2.23297e+06	1.00431e+07	9.52805e+06	5.89701e+06	4.20777e+07	2.31612e+07	2.09046e+07
131	+	DL-Glutamine	C5 H10 N2 O3	146.069	147.076	1.103	1.27325e+07	DDA for preferred ion	[M+H]+1	8.22021e+06	7.13532e+06	4.19306e+06	4.33245e+06	1.15137e+07	9.48843e+06	7.05618e+06	8.22021e+06	6.25278e+06	7.73132e+06	7.13532e+06	4.303e+06	4.19306e+06	2.22885e+06	4.72727e+06	4.33245e+06	3.96184e+06	1.21436e+07	1.15137e+07	1.0107e+07
1244	+		C7 H17 N6 Na5 O4	364.08	365.088	1.103	150854	DDA for preferred ion	[M+H]+1	40506.3	62215.6	97612.3	133322	42236.1	31499.9	40506.3	44441.4	17023.9	62215.6	132299	97612.3	125845	82707.2	133322	135921	95242.6	41968.7	42236.1	66980.7
71	+	Asparagine	C4 H8 N2 O3	132.053	133.061	1.104	3.53886e+07	DDA for preferred ion	[M+H]+1	8.2809e+06	6.24004e+06	5.77056e+06	5.17814e+06	7.46944e+06	8.2809e+06	5.22062e+06	2.08875e+07	5.76371e+06	6.57198e+06	6.24004e+06	6.09125e+06	5.77056e+06	4.22001e+06	5.27732e+06	5.12247e+06	5.17814e+06	8.76773e+06	7.46944e+06	6.11974e+06
265	+	L-Phenylalanine	C9 H11 N O2	165.079	166.086	1.104	4.61569e+06	DDA for preferred ion	[M+H]+1	1.71448e+06	1.91352e+06	4.00636e+06	3.34474e+06	1.96083e+06	1.71448e+06	1.49939e+06	1.74056e+06	1.8031e+06	1.91352e+06	2.11883e+06	3.92131e+06	4.00636e+06	4.27311e+06	3.26098e+06	3.34474e+06	3.51448e+06	2.48255e+06	1.93932e+06	1.96083e+06
943	+		C11 H22 N5 Na O5 S	359.125	360.132	1.105	521133	DDA for preferred ion	[M+H]+1	231937	318229	430841	460007	264341	231937	211027	279488	263683	318229	420581	430841	443292	339062	497953	460007	383630	256463	264341	269078
596	+	D-3-Deoxyglucosone	C6 H10 O5	162.053	163.06	1.106	1.34998e+06	DDA for preferred ion	[M+H]+1	637848	720665	771095	850166	747324	521627	637848	650615	747212	720665	694906	843135	771095	495253	850166	1.05209e+06	782620	790864	676001	747324
577	+	3-(2,3-Dihydroxypropoxy)-2-hydroxypropyl dihydrogen phosphate	C6 H15 O8 P	246.05	247.058	1.107	1.42232e+06	DDA for preferred ion	[M+H]+1	1.2387e+06	1.02249e+06	980163	1.15092e+06	1.06505e+06	1.2387e+06	1.33954e+06	977316	1.02249e+06	1.27619e+06	885458	1.24587e+06	980163	721357	1.15092e+06	1.13909e+06	1.15452e+06	1.1159e+06	1.06505e+06	993848
137	+	Trehalulose	C12 H22 O11	342.116	365.105	1.108	1.18786e+07	DDA for preferred ion	[M+Na]+1	9.54589e+06	1.11128e+07	8.99281e+06	9.71178e+06	1.10796e+07	9.54589e+06	9.13007e+06	9.85437e+06	1.09978e+07	1.15402e+07	1.11128e+07	8.99281e+06	9.65798e+06	8.19259e+06	9.71178e+06	9.23298e+06	1.07399e+07	1.15476e+07	1.10796e+07	9.77916e+06
549	+	L-(+)-Aspartic acid	C4 H7 N O4	133.037	134.045	1.108	1.53743e+06	DDA for preferred ion	[M+H]+1	1.02422e+06	859059	716808	732149	1.2903e+06	1.02422e+06	909179	1.09931e+06	927232	859059	851343	716808	801705	575826	928485	705523	732149	1.2903e+06	1.39323e+06	1.09797e+06
68	+	Trigonelline	C7 H7 N O2	137.048	138.055	1.113	4.01265e+07	DDA for preferred ion	[M+H]+1	2.91868e+07	2.8275e+07	2.64413e+07	2.74672e+07	2.91137e+07	2.35705e+07	3.28484e+07	2.91868e+07	2.8275e+07	2.68403e+07	3.005e+07	2.64413e+07	2.95324e+07	2.31307e+07	3.38972e+07	2.6799e+07	2.74672e+07	3.29096e+07	2.91137e+07	2.67923e+07
438	+	D-PANTOTHENIC ACID	C9 H17 N O5	219.111	220.118	1.118	2.24373e+06	DDA for preferred ion	[M+H]+1	1.74357e+06	1.85822e+06	1.94622e+06	1.99116e+06	1.653e+06	1.78518e+06	1.52687e+06	1.74357e+06	1.72961e+06	1.85822e+06	1.93233e+06	2.03598e+06	1.94622e+06	1.90657e+06	2.04788e+06	1.99116e+06	1.99072e+06	1.82144e+06	1.54503e+06	1.653e+06
248	+	Methyl N~2~-acetyl-L-lysinate	C9 H18 N2 O3	202.132	203.139	1.124	4.99791e+06	DDA for preferred ion	[M+H]+1	249583	907613	3.34294e+06	2.62718e+06	360314	425567	211409	249583	907613	873426	1.22067e+06	3.34294e+06	4.68589e+06	3.2402e+06	2.26221e+06	3.17678e+06	2.62718e+06	529097	360314	297985
221	+	Adenine	C5 H5 N5	135.054	136.062	1.134	5.70162e+06	DDA for preferred ion	[M+H]+1	3.06833e+06	3.97285e+06	3.30706e+06	2.14912e+06	4.55438e+06	1.70939e+06	3.93209e+06	3.06833e+06	3.50688e+06	3.97285e+06	5.59923e+06	3.20874e+06	3.30706e+06	3.94223e+06	2.14912e+06	2.03204e+06	5.31497e+06	3.31475e+06	4.55438e+06	5.70384e+06
130	+	MFCD00037215	C8 H14 N2 O5	218.09	219.097	1.136	1.32795e+07	DDA for preferred ion	[M+H]+1	1.25923e+06	1.95799e+06	5.70861e+06	4.62431e+06	1.60354e+06	1.25923e+06	1.25176e+06	4.20627e+06	1.80277e+06	2.02063e+06	1.95799e+06	6.35025e+06	5.38439e+06	5.70861e+06	9.02497e+06	3.63527e+06	4.62431e+06	1.60354e+06	1.62629e+06	1.57783e+06
342	+	Indole-3-acrylic acid	C11 H9 N O2	187.063	188.071	1.151	3.26884e+06	DDA for preferred ion	[M+H]+1	279953	910486	3.46153e+06	2.04769e+06	273114	297623	214627	279953	766237	910486	1.15015e+06	2.5231e+06	3.52568e+06	3.46153e+06	2.01994e+06	2.04769e+06	2.83019e+06	387908	273114	253698
329	+	5,7-Dihydroxy-2-(4-hydroxyphenyl)-4-oxo-4H-chromen-3-yl 6-O-[(2Z)-3-phenyl-2-propenoyl]-beta-D-erythro-hexopyranoside	C30 H26 O12	578.142	579.15	1.152	3.44097e+06	DDA for preferred ion	[M+H]+1	2.2768e+06	2.25662e+06	1.50845e+06	2.31029e+06	2.08729e+06	2.81269e+06	2.13083e+06	2.2768e+06	2.80451e+06	2.25662e+06	1.93485e+06	1.50845e+06	2.41132e+06	920987	2.75322e+06	1.67813e+06	2.31029e+06	3.36881e+06	2.08729e+06	1.67082e+06
253	+	Pipecolic acid	C6 H11 N O2	129.079	130.086	1.155	4.87531e+06	DDA for preferred ion	[M+H]+1	641651	1.52166e+06	3.78929e+06	3.86224e+06	1.0497e+06	641651	638283	1.08935e+06	1.52166e+06	1.47388e+06	2.2719e+06	3.78929e+06	3.66875e+06	3.86087e+06	3.86224e+06	1.7143e+06	4.69205e+06	1.61385e+06	1.0497e+06	648342
251	+	Dimethyl 2,2'-(carbonyldiimino)dipropanoate	C9 H16 N2 O5	232.106	233.113	1.156	4.89888e+06	DDA for preferred ion	[M+H]+1	350518	825326	4.17268e+06	2.63719e+06	339554	350518	314212	438294	730606	842643	825326	4.17268e+06	4.103e+06	4.45603e+06	2.63719e+06	1.84617e+06	3.00305e+06	589610	339361	339554
73	+	L-Glutathione (reduced)	C10 H17 N3 O6 S	307.084	308.091	1.161	3.40452e+07	DDA for preferred ion	[M+H]+1	5.27303e+06	4.43809e+06	6.12994e+06	3.92692e+06	2.00959e+07	5.27303e+06	4.19783e+06	5.88387e+06	4.43809e+06	4.66905e+06	4.35408e+06	6.12994e+06	5.17269e+06	6.56186e+06	4.75795e+06	2.16182e+06	3.92692e+06	2.00959e+07	4.66076e+06	2.29825e+07
1137	+		C10 H20 N2 Na4 O2 S	324.084	325.092	1.166	290428	DDA for preferred ion	[M+H]+1	192465	196172	183338	129826	175268	196127	174824	192465	203016	181480	196172	183338	225148	108371	209619	86848.4	129826	247858	175268	158357
541	+	(7R)-7-[(1S)-1,2-Dihydroxyethyl]-2,3-dihydrofuro[3,4-b][1,4]dioxin-5(7H)-one	C8 H10 O6	202.048	203.055	1.169	1.55978e+06	DDA for preferred ion	[M+H]+1	975611	932698	382833	652031	1.0956e+06	958952	975611	1.01079e+06	938682	932698	699565	314855	430875	382833	652031	662072	493349	1.03099e+06	1.63038e+06	1.0956e+06
486	+	Adenosine	C10 H13 N5 O4	267.097	268.104	1.171	1.90518e+06	DDA for preferred ion	[M+H]+1	1.13933e+06	1.03407e+06	510889	779097	1.47154e+06	1.13933e+06	1.54677e+06	1.03031e+06	972983	1.03407e+06	1.20924e+06	674658	497440	510889	848246	428977	779097	1.03991e+06	1.47154e+06	1.70225e+06
1149	+	[Similar to: DL-Tryptophan; ΔMass: -17.0055 Da]	C5 H15 N3 Na O P	187.084	188.092	1.176	273945	DDA for preferred ion	[M+H]+1	196512	175962	273613	157830	183008	196512	171026	203825	164765	175962	209906	197050	273613	275259	157830	141343	231007	223098	183008	143722
277	+		C6 H8 N4 Na2 O4	246.035	247.042	1.185	4.34147e+06	DDA for preferred ion	[M+H]+1	4.22399e+06	3.1305e+06	1.85712e+06	2.26271e+06	4.38161e+06	4.22399e+06	4.22727e+06	4.21739e+06	3.64148e+06	2.82875e+06	3.1305e+06	1.85712e+06	1.80693e+06	2.00731e+06	2.62781e+06	1.65353e+06	2.26271e+06	3.18133e+06	4.80179e+06	4.38161e+06
861	+		C4 H4 N2 Na2 O2 S	189.979	190.986	1.199	678768	DDA for preferred ion	[M+H]+1	514300	537257	482821	450196	611302	598515	511931	514300	608652	537257	430096	570522	482821	437629	535898	321044	450196	626565	611302	529150
710	+		C9 H17 N4 Na O3	252.121	275.11	1.298	962348	DDA for preferred ion	[M+Na]+1	205969	363662	755577	777858	400796	103983	205969	292707	353652	363662	479640	629414	807457	755577	777858	928445	758552	320314	522024	400796
366	+		C8 H13 Na O8	260.051	261.058	1.3	2.90445e+06	DDA for preferred ion	[M+H]+1	2.91331e+06	1.77588e+06	862153	1.09733e+06	3.07678e+06	3.01305e+06	2.09619e+06	2.91331e+06	2.02661e+06	1.77588e+06	1.52197e+06	862153	766529	888062	1.1531e+06	1.09733e+06	841139	1.99367e+06	3.27792e+06	3.07678e+06
694	+	(7R)-7-[(1S)-1,2-Dihydroxyethyl]-2,3-dihydrofuro[3,4-b][1,4]dioxin-5(7H)-one	C8 H10 O6	202.048	203.055	1.302	1.02787e+06	DDA for preferred ion	[M+H]+1	841627	503703	270292	308366	978847	825277	841627	945984	596797	503703	460805	334147	265054	270292	377241	308366	302717	648740	1.02326e+06	978847
938	+		C7 H11 N6 Na O	218.09	219.098	1.302	529281	DDA for preferred ion	[M+H]+1	117260	235361	506824	344023	129951	167941	117260	81693.7	199772	235361	318909	506824	433562	579474	330200	365423	344023	160047	129951	126314
187	+	L-Glutathione (reduced)	C10 H17 N3 O6 S	307.084	308.091	1.303	7.53609e+06	DDA for preferred ion	[M+H]+1	6.11482e+06	4.96978e+06	5.92283e+06	4.60162e+06	5.83074e+06	6.7872e+06	4.95622e+06	6.11482e+06	5.59239e+06	4.96978e+06	4.45076e+06	6.74406e+06	5.452e+06	5.92283e+06	5.66604e+06	4.60162e+06	3.94783e+06	6.46856e+06	5.83074e+06	5.04829e+06
625	+	Adenine	C5 H5 N5	135.054	136.062	1.303	1.23665e+06	DDA for preferred ion	[M+H]+1	588287	584302	367772	378831	818472	528003	798970	588287	549783	610706	584302	367772	283114	388855	331724	378831	448756	511397	818472	1.13375e+06
690	+	1-Methyl 2-hydroxy-1,2,3-propanetricarboxylate	C7 H10 O7	206.043	189.039	1.303	1.0402e+06	DDA for preferred ion	[M+H-H2O]+1	809921	487898	290187	334596	926695	760375	809921	832749	549814	487898	469464	296485	282997	290187	390658	334596	288048	615437	1.00761e+06	926695
361	+	Dimethyl 2,2'-(carbonyldiimino)dipropanoate	C9 H16 N2 O5	232.106	233.113	1.304	2.95263e+06	DDA for preferred ion	[M+H]+1	628043	916313	2.87649e+06	1.95764e+06	680319	628043	503113	668502	814783	955024	916313	2.87649e+06	2.59633e+06	2.90463e+06	1.90976e+06	2.12022e+06	1.95764e+06	753836	600638	680319
47	+	5-(5-Methyl-2-nitrophenoxy)-L-norvaline	C12 H16 N2 O5	268.106	269.113	1.305	1.0718e+08	DDA for preferred ion	[M+H]+1	6.23439e+07	6.9391e+07	9.16858e+07	8.62379e+07	6.26433e+07	6.78635e+07	6.00478e+07	6.23439e+07	6.77445e+07	7.11081e+07	6.9391e+07	1.04044e+08	8.85034e+07	9.16858e+07	8.57054e+07	88834187	8.62379e+07	6.50678e+07	6.26433e+07	6.0688e+07
487	+	2-Ammonio-5-oxopentanoate	C5 H7 N O3	129.043	130.05	1.305	1.90495e+06	DDA for preferred ion	[M+H]+1	1.09885e+06	1.07654e+06	1.81853e+06	1.30623e+06	1.12998e+06	1.09885e+06	893992	1.11486e+06	1.07654e+06	1.14315e+06	997682	1.81853e+06	1.52029e+06	1.85554e+06	1.25224e+06	1.30623e+06	1.52938e+06	1.03132e+06	1.12998e+06	1.13898e+06
816	+		C7 H15 N7 Na O2 P	283.092	284.099	1.305	763227	DDA for preferred ion	[M+H]+1	430378	406000	362751	310952	513720	376977	556812	430378	405790	406000	499499	362751	272938	369851	310952	255979	400581	401128	513720	699840
1048	+	[Similar to: DL-Tryptophan; ΔMass: -17.0055 Da]	C5 H15 N3 Na O P	187.084	188.092	1.305	386885	DDA for preferred ion	[M+H]+1	312905	302663	309906	294998	310576	312905	304791	352512	312286	295316	302663	342346	305682	309906	324567	294998	253078	324996	310576	308023
1154	+	.alpha.-Aminoadipic acid	C6 H11 N O4	161.069	162.076	1.305	263819	DDA for preferred ion	[M+H]+1	185152	188846	229105	234369	156902	190199	183500	185152	174736	208133	188846	253378	209467	229105	234335	243170	234369	156902	182684	150777
1243	+	2-Acetamido-2-deoxy-D-gluconolactone	C8 H13 N O6	219.075	220.082	1.305	151736	DDA for preferred ion	[M+H]+1	55329.8	66044.4	112193	106360	53081.6	55329.8	41947.2	56521.2	66044.4	62065.6	69050.1	139917	97647.5	112193	97532.1	106360	107667	53081.6	49448.7	56136.5
51	+	1-Hydroxy-1-[(7-methoxy-3,4-dihydro-2H-chromen-3-yl)methyl]urea	C12 H16 N2 O4	252.111	253.118	1.306	8.50656e+07	DDA for preferred ion	[M+H]+1	1.24505e+07	2.43139e+07	7.78698e+07	4.85214e+07	1.47323e+07	1.74933e+07	1.18666e+07	1.24505e+07	2.22474e+07	2.43139e+07	2.45009e+07	7.78698e+07	6.22544e+07	8.02338e+07	4.75825e+07	4.85214e+07	6.33258e+07	1.41959e+07	1.47323e+07	1.52378e+07
254	+	p-quinomethane	C7 H6 O	106.042	107.049	1.306	4.81823e+06	DDA for preferred ion	[M+H]+1	1.90991e+06	2.29735e+06	4.33795e+06	3.36977e+06	1.92161e+06	2.19566e+06	1.75069e+06	1.90991e+06	2.29735e+06	2.45589e+06	2.2891e+06	4.68327e+06	3.74239e+06	4.33795e+06	3.3312e+06	3.36977e+06	3.90552e+06	1.95308e+06	1.92161e+06	1.91986e+06
268	+	3477	C12 H20 N2 O3	240.147	241.155	1.306	4.54849e+06	DDA for preferred ion	[M+H]+1	3.51756e+06	3.6134e+06	4.09677e+06	3.87123e+06	3.31919e+06	3.6278e+06	3.51756e+06	3.35983e+06	3.29577e+06	3.6134e+06	3.67885e+06	4.3678e+06	3.74181e+06	4.09677e+06	3.87123e+06	3.92539e+06	3.66216e+06	3.4631e+06	3.15989e+06	3.31919e+06
363	+	Prolylleucine	C11 H20 N2 O3	228.147	229.155	1.306	2.94916e+06	DDA for preferred ion	[M+H]+1	2.50282e+06	2.56244e+06	2.66161e+06	2.6296e+06	2.32652e+06	2.63498e+06	2.50282e+06	2.46171e+06	2.52326e+06	2.56244e+06	2.59632e+06	2.89584e+06	2.5854e+06	2.66161e+06	2.6296e+06	2.64135e+06	2.40826e+06	2.59745e+06	2.32652e+06	2.32353e+06
423	+	SI6465300	C8 H11 N O	137.084	138.091	1.306	2.35482e+06	DDA for preferred ion	[M+H]+1	1.791e+06	1.79189e+06	1.64294e+06	1.61798e+06	1.79054e+06	2.2662e+06	1.31686e+06	1.791e+06	1.95849e+06	1.79189e+06	1.55117e+06	2.12392e+06	1.64294e+06	1.17547e+06	1.81726e+06	1.61798e+06	1.4774e+06	2.3538e+06	1.79054e+06	1.71872e+06
502	+	Methyl L-asparaginate	C5 H10 N2 O3	146.069	147.076	1.306	1.77747e+06	DDA for preferred ion	[M+H]+1	448271	549896	1.61218e+06	1.07348e+06	431195	448271	397880	465224	540650	549896	621627	1.61218e+06	1.3346e+06	1.69927e+06	978929	1.07348e+06	1.33119e+06	534152	431195	419896
733	+	H-ASP-LEU-OH	C10 H18 N2 O5	246.121	247.129	1.306	907277	DDA for preferred ion	[M+H]+1	307094	354594	826871	578025	324907	335620	286385	307094	351654	354594	405388	864934	731709	826871	546136	578025	631285	324907	295690	327492
1047	+	2-Acetamido-2,6-dideoxy-D-galactose	C8 H15 N O5	205.095	188.092	1.306	386885	DDA for preferred ion	[M+H-H2O]+1	312905	302663	309906	294998	310576	312905	304791	352512	312286	295316	302663	342346	305682	309906	324567	294998	253078	324996	310576	308023
1167	+	Methyl N-[(3-ethoxypropyl)carbamoyl]-L-alaninate	C10 H20 N2 O4	232.142	215.139	1.306	247655	DDA for preferred ion	[M+H-H2O]+1	210339	163046	164826	158147	213966	192437	210339	210857	163046	159343	177067	167191	130780	164826	154695	158147	173547	204808	213966	246033
1258	+	(4R)-4-[3-Oxo-3-(propylamino)propyl]-L-glutamic acid	C11 H20 N2 O5	260.137	261.144	1.306	132166	DDA for preferred ion	[M+H]+1	89218.3	79824.6	99547.6	77806	105582	79199.8	98654.2	89218.3	75820.8	79824.6	95935.7	71312.1	103052	99547.6	77806	57929.4	91926.6	105582	100104	117669
80	+	7-Octene-3,5-diyn-1-ol	C8 H8 O	120.057	121.065	1.307	2.80455e+07	DDA for preferred ion	[M+H]+1	1.58777e+07	1.85755e+07	2.05338e+07	1.81678e+07	1.55877e+07	2.16805e+07	1.26194e+07	1.58777e+07	2.05266e+07	1.85755e+07	1.68748e+07	27049518	2.05338e+07	1.56503e+07	2.02237e+07	1.7681e+07	1.81678e+07	2.17648e+07	1.55877e+07	1.50493e+07
114	+	α-Dimethylamino-p-cresol	C9 H13 N O	151.1	152.107	1.307	1.59101e+07	DDA for preferred ion	[M+H]+1	8.392e+06	1.04244e+07	1.19642e+07	1.08723e+07	8.55671e+06	1.17682e+07	7.68857e+06	8.392e+06	1.15096e+07	1.04244e+07	9.9725e+06	1.54164e+07	1.19642e+07	9.8412e+06	1.11595e+07	1.00284e+07	1.08723e+07	1.11176e+07	8.55671e+06	8.24775e+06
123	+	L-Isoleucine	C6 H13 N O2	131.095	132.102	1.307	1.43721e+07	DDA for preferred ion	[M+H]+1	1.11425e+07	1.06433e+07	1.18567e+07	1.04938e+07	1.22164e+07	1.13493e+07	1.0611e+07	1.11425e+07	1.06433e+07	1.10916e+07	1.02439e+07	1.36285e+07	1.1154e+07	1.18567e+07	1.02293e+07	1.04938e+07	1.13279e+07	1.37748e+07	1.20626e+07	1.22164e+07
226	+	glutamine hydroxamate	C5 H10 N2 O4	162.064	163.071	1.307	5.5816e+06	DDA for preferred ion	[M+H]+1	3.496e+06	3.80478e+06	4.83976e+06	4.60634e+06	3.5316e+06	3.82905e+06	3.36988e+06	3.496e+06	3.78225e+06	3.97854e+06	3.80478e+06	5.27853e+06	4.43868e+06	4.83976e+06	4.60634e+06	4.64481e+06	4.47653e+06	3.5316e+06	3.53682e+06	3.44616e+06
358	+	L-Tyrosine	C9 H11 N O3	181.074	182.081	1.307	3.014e+06	DDA for preferred ion	[M+H]+1	2.02622e+06	1.95977e+06	2.87768e+06	2.29599e+06	2.05121e+06	2.17851e+06	1.95243e+06	2.02622e+06	1.95977e+06	1.98735e+06	1.81918e+06	2.95661e+06	2.87768e+06	2.60426e+06	2.29599e+06	2.4076e+06	2.27634e+06	2.77501e+06	2.05121e+06	1.91951e+06
759	+	T6NVJ A2U1	C8 H9 N O	135.068	136.076	1.307	862434	DDA for preferred ion	[M+H]+1	530459	475889	747950	620460	531335	578742	508903	530459	475889	523929	465699	807998	747950	704478	642892	620460	598462	709714	531335	501550
998	+	6-Ethyl-1,2,3,4,5,6-hexahydro-7H-cyclopenta[b]pyridin-7-one	C10 H15 N O	165.115	166.123	1.308	450121	DDA for preferred ion	[M+H]+1	177305	268322	400808	373860	219254	177305	176971	212058	214951	269719	268322	422396	400808	333069	273124	373860	393665	157569	219254	252329
459	+		C20 H25 N3 Na2 O	369.178	370.186	1.31	2.0734e+06	DDA for preferred ion	[M+H]+1	968495	1.0803e+06	1.95811e+06	1.70731e+06	794992	1.0105e+06	719713	968495	980793	1.30208e+06	1.0803e+06	2.02395e+06	1.94918e+06	1.95811e+06	1.29793e+06	1.70731e+06	1.72285e+06	1.03699e+06	794992	725993
321	+	PEG-4	C8 H18 O5	194.115	195.123	1.339	3.563e+06	DDA for preferred ion	[M+H]+1	1.21237e+06	1.60387e+06	1.72293e+06	2.0287e+06	1.52769e+06	954912	1.49944e+06	1.21237e+06	1.60387e+06	1.59923e+06	2.20171e+06	1.72293e+06	1.60744e+06	2.17284e+06	1.94567e+06	2.03976e+06	2.0287e+06	1.18764e+06	1.52769e+06	1.57787e+06
896	+		C9 H22 N5 Na O	239.173	240.18	1.343	609926	DDA for preferred ion	[M+H]+1	168616	237499	233922	273776	208506	125853	215877	168616	237499	233956	311223	233922	207510	302129	268603	273776	309084	154422	208506	215880
504	+		C10 H20 N4 Na O2 P	282.121	283.129	1.348	1.74093e+06	DDA for preferred ion	[M+H]+1	512580	612040	1.30123e+06	1.00514e+06	484669	512580	575843	506146	612040	680815	603126	1.30123e+06	1.21964e+06	1.61499e+06	965073	1.00514e+06	1.11965e+06	361551	484669	510221
920	+	4-O-Methyl Dopa	C10 H13 N O4	211.084	212.092	1.356	559905	DDA for preferred ion	[M+H]+1	521092	352053	409866	476446	415859	519841	521092	542242	352053	355066	295279	409866	365128	509628	471003	476446	522116	538129	406595	415859
291	+	Indole-3-acrylic acid	C11 H9 N O2	187.063	188.071	1.394	4.05426e+06	DDA for preferred ion	[M+H]+1	440574	1.38088e+06	3.71697e+06	3.02083e+06	405053	456378	335394	440574	1.20074e+06	1.38088e+06	1.49398e+06	3.71697e+06	3.29856e+06	3.98353e+06	2.41931e+06	3.14486e+06	3.02083e+06	564610	405053	404537
126	+	(2R,3R,4S,5R)-2-(Hydroxymethyl)-6-(propylamino)-2,3,4,5-tetrahydro-3,4,5-pyridinetriol	C9 H18 N2 O4	218.127	219.134	1.396	1.39952e+07	DDA for preferred ion	[M+H]+1	6.55196e+06	8.68674e+06	1.14244e+07	1.08695e+07	6.71406e+06	7.15092e+06	5.81209e+06	6.55196e+06	8.68674e+06	7.59307e+06	1.13826e+07	1.06689e+07	1.33521e+07	1.14244e+07	1.08695e+07	1.22767e+07	8.72002e+06	1.0289e+07	6.71406e+06	6.31844e+06
436	+	L-Tryptophan	C11 H12 N2 O2	204.09	205.097	1.397	2.26162e+06	DDA for preferred ion	[M+H]+1	112172	766973	2.02004e+06	1.64857e+06	145224	104706	112172	197560	667355	766973	807522	2.02004e+06	2.06955e+06	1.89004e+06	1.60926e+06	1.76229e+06	1.64857e+06	240637	145224	140604
89	+	L-Phenylalanine	C9 H11 N O2	165.079	166.086	1.402	2.16838e+07	DDA for preferred ion	[M+H]+1	8.56879e+06	9.12456e+06	1.86944e+07	1.49828e+07	9.63524e+06	9.01028e+06	8.56879e+06	8.42035e+06	9.01814e+06	9.12456e+06	9.98367e+06	1.84981e+07	1.86944e+07	2.08254e+07	1.45776e+07	1.50127e+07	1.49828e+07	1.22577e+07	8.85386e+06	9.63524e+06
116	+	2-Methyl-5-vinylpyridine	C8 H9 N	119.073	120.081	1.402	1.52172e+07	DDA for preferred ion	[M+H]+1	6.10774e+06	6.55894e+06	1.33557e+07	1.06973e+07	6.88192e+06	6.39308e+06	6.10774e+06	5.95753e+06	6.41731e+06	6.55894e+06	7.04847e+06	1.32454e+07	1.33557e+07	1.46546e+07	1.03667e+07	1.06973e+07	1.07019e+07	8.67607e+06	6.28502e+06	6.88192e+06
503	+	Dimepranol	C5 H13 N O	103.1	104.107	1.403	1.74888e+06	DDA for preferred ion	[M+H]+1	1.09752e+06	1.15651e+06	988294	840149	1.34255e+06	1.09752e+06	1.39789e+06	1.06022e+06	963924	1.41578e+06	1.15651e+06	1.37693e+06	638681	988294	605176	840149	1.72337e+06	1.44802e+06	1.34255e+06	1.32934e+06
425	+	Umbelliferone	C9 H6 O3	162.032	163.039	1.407	2.32414e+06	DDA for preferred ion	[M+H]+1	1.35878e+06	1.51029e+06	1.98265e+06	1.95483e+06	1.41757e+06	1.13313e+06	1.35878e+06	1.54336e+06	1.28726e+06	1.51029e+06	1.54383e+06	1.96002e+06	1.98435e+06	1.98265e+06	2.09242e+06	1.95483e+06	1.76829e+06	1.46473e+06	1.24346e+06	1.41757e+06
95	+	N-{5-[Formyl(hydroxy)amino]pentyl}benzamide	C13 H18 N2 O3	250.132	251.139	1.409	2.04268e+07	DDA for preferred ion	[M+H]+1	133071	1.31381e+06	1.79738e+07	1.19648e+07	111429	133071	120537	146723	810622	1.31381e+06	2.2329e+06	1.7514e+07	1.79738e+07	1.96771e+07	8.18524e+06	1.1971e+07	1.19648e+07	163657	98428.4	111429
175	+	D-PANTOTHENIC ACID	C9 H17 N O5	219.111	220.118	1.412	8.14143e+06	DDA for preferred ion	[M+H]+1	6.96312e+06	7.38601e+06	7.60491e+06	6.98657e+06	6.90671e+06	7.68732e+06	6.89541e+06	6.96312e+06	6.83639e+06	7.38601e+06	7.43841e+06	7.70005e+06	7.41967e+06	7.60491e+06	6.98657e+06	7.00209e+06	6.62883e+06	7.60716e+06	6.54679e+06	6.90671e+06
352	+	(+)-Procyanidin B2	C30 H26 O12	578.142	579.15	1.412	3.18868e+06	DDA for preferred ion	[M+H]+1	2.26051e+06	2.13409e+06	1.27527e+06	1.67319e+06	2.06481e+06	2.84469e+06	2.26051e+06	2.22021e+06	2.57856e+06	2.09383e+06	2.13409e+06	1.68184e+06	1.27527e+06	1.15589e+06	1.77955e+06	1.67319e+06	1.41255e+06	3.06151e+06	2.06481e+06	1.7302e+06
956	+	Cianidanol	C15 H14 O6	290.079	291.086	1.416	504764	DDA for preferred ion	[M+H]+1	253684	308368	216560	198805	263675	341836	253684	228144	317867	255060	308368	216560	225746	155627	231916	198805	182097	417775	263675	214520
1055	+		C11 H19 Na O8	302.098	303.105	1.434	378191	DDA for preferred ion	[M+H]+1	312716	307824	274029	308554	267169	319272	274377	312716	240786	311948	307824	310640	274029	232931	308554	308710	258213	353469	267169	265699
1210	+		C10 H20 N5 Na O4	297.142	298.15	1.443	210117	DDA for preferred ion	[M+H]+1	203028	185335	176489	177618	193319	203277	183774	203028	177077	194663	185335	192873	176489	159689	177618	182464	153064	197790	188389	193319
940	+		C11 H18 N4 Na2 O5 S	364.08	365.087	1.452	527039	DDA for preferred ion	[M+H]+1	290056	381783	515322	493603	294616	290056	236157	348245	299442	381783	452781	515322	520241	401378	494050	493603	380652	294616	285511	331409
457	+		C12 H25 N O9 S	359.125	360.132	1.453	2.10887e+06	DDA for preferred ion	[M+H]+1	1.25e+06	1.52843e+06	1.9835e+06	1.87042e+06	1.23706e+06	1.25e+06	1.12408e+06	1.38827e+06	1.28733e+06	1.52843e+06	1.72484e+06	1.9835e+06	2.03116e+06	1.57973e+06	1.92153e+06	1.87042e+06	1.53013e+06	1.23706e+06	1.20391e+06	1.33499e+06
837	+	5-methylthioribose	C6 H12 O4 S	180.046	181.053	1.453	729531	DDA for preferred ion	[M+H]+1	434840	541237	683393	683389	433919	434840	386594	485652	459335	541237	600614	703883	683393	557304	700224	683389	555791	433919	417318	458188
1222	+	N~6~-(3-Sulfanylpropanoyl)-L-lysine	C9 H18 N2 O3 S	234.104	235.111	1.457	197844	DDA for preferred ion	[M+H]+1	8552.17	39044.2	160906	109195	9713.85	10953.1	5472.76	8552.17	30762.2	39044.2	43261.4	160906	194063	137826	86290.7	147695	109195	13178.7	9713.85	8730.19
587	+	Dropropizine	C13 H20 N2 O2	236.152	237.16	1.472	1.38534e+06	DDA for preferred ion	[M+H]+1	43003.4	228028	1.29893e+06	890226	38158	50914.2	34710.9	43003.4	180992	228028	292251	1.29893e+06	1.34777e+06	1.18032e+06	665650	892814	890226	60515.3	38158	33066
91	+	MFCD00025555	C9 H18 N2 O3	202.132	203.139	1.481	2.14318e+07	DDA for preferred ion	[M+H]+1	1.19747e+06	4.03878e+06	1.65018e+07	1.01808e+07	1.83863e+06	2.26307e+06	1.04665e+06	1.19747e+06	4.03878e+06	4.00445e+06	4.89645e+06	1.65018e+07	2.10107e+07	1.51337e+07	9.35862e+06	1.37964e+07	1.01808e+07	2.51679e+06	1.83863e+06	1.49624e+06
466	+	(10S,10aR)-10-Hydroxyoctahydro[1,3]oxazolo[3,4-a]azocin-3-one	C9 H15 N O3	185.105	186.112	1.481	2.01044e+06	DDA for preferred ion	[M+H]+1	86902.3	335800	1.53501e+06	917648	136218	174270	72531	86902.3	335800	334888	415945	1.53501e+06	2.0035e+06	1.41092e+06	843598	1.29725e+06	917648	197113	136218	111101
1129	+		C8 H20 N2 O5 P2	286.084	287.091	1.481	303918	DDA for preferred ion	[M+H]+1	14210.7	55816.4	213321	148689	23801.2	31593.9	12692	14210.7	54662.7	55816.4	69613.8	213321	289856	204423	129356	194649	148689	31241.8	23801.2	19774.4
1006	+		C12 H23 Na O7	302.134	303.141	1.49	439766	DDA for preferred ion	[M+H]+1	64244.9	98021.6	352454	352801	56823.4	46711.3	64244.9	79451.7	79492.2	105657	98021.6	352454	408999	338182	347635	392956	352801	42571.4	56823.4	86037.9
907	+	[Similar to: 2-{[(2R,3R,4S,5S,6R)-4,5-dihydroxy-6-(hydroxymethyl)-3-{[(2S,3R,4R,5R,6S)-3,4,5-trihydroxy-6-methyloxan-2-yl]oxy}oxan-2-yl]oxy}-2-(4-hydroxyphenyl)acetonitrile; ΔMass: 4.0884 Da]	C14 H35 N7 O10	461.247	462.254	1.492	595427	DDA for preferred ion	[M+H]+1	284114	336982	519149	425583	349795	259377	284114	304871	336982	312917	392648	454368	519149	571227	411545	425583	479420	299963	382308	349795
795	+	(3,4-Dimethoxy-2-furyl)(hexahydropyrrolo[3,4-c]pyrrol-2(1H)-yl)methanone	C13 H18 N2 O4	266.126	267.134	1.497	802530	DDA for preferred ion	[M+H]+1	171543	243219	703523	454441	192840	235364	143798	171543	228227	243219	264873	772637	703523	697982	353368	454441	458548	270125	192840	171648
864	+		C13 H29 N2 Na2 O5 P	370.16	371.167	1.519	674201	DDA for preferred ion	[M+H]+1	348046	446503	534237	560713	385579	348046	307705	410695	397177	454258	446503	534237	535116	520938	560713	608963	515967	385579	350330	410311
791	+		C11 H26 N5 Na O2	283.199	284.207	1.528	808764	DDA for preferred ion	[M+H]+1	393566	566237	591711	679829	574108	307210	580721	393566	515216	566237	773635	591711	547908	758661	623830	679829	711198	398563	574195	574108
276	+	PEG n5	C10 H22 O6	238.142	239.149	1.529	4.38082e+06	DDA for preferred ion	[M+H]+1	2.27616e+06	3.14127e+06	3.23408e+06	3.63987e+06	3.20423e+06	1.80468e+06	3.16535e+06	2.27616e+06	2.99857e+06	3.14127e+06	4.20589e+06	3.23408e+06	3.00427e+06	4.01401e+06	3.45356e+06	3.63987e+06	3.75721e+06	2.33721e+06	3.20423e+06	3.21586e+06
447	+	ACETYL PROLINE	C7 H11 N O3	157.074	158.081	1.548	2.16098e+06	DDA for preferred ion	[M+H]+1	1.11761e+06	1.06039e+06	1.8798e+06	1.7019e+06	1.16796e+06	1.11761e+06	1.08634e+06	1.19645e+06	1.01674e+06	1.07444e+06	1.06039e+06	1.8798e+06	1.54428e+06	2.05582e+06	1.49879e+06	1.7019e+06	1.72843e+06	1.30411e+06	1.16796e+06	1.12254e+06
232	+	3-(4-Hydroxyphenyl)-2-propynoic acid	C9 H6 O3	162.032	163.039	1.568	5.35045e+06	DDA for preferred ion	[M+H]+1	2.65914e+06	3.00428e+06	4.56149e+06	4.05788e+06	2.25581e+06	2.65914e+06	2.48637e+06	3.04232e+06	3.00428e+06	3.16719e+06	2.98993e+06	3.83558e+06	4.56149e+06	4.59458e+06	4.05788e+06	4.08155e+06	2.53357e+06	2.66319e+06	2.25581e+06	2.08803e+06
109	+	LENACIL	C13 H18 N2 O2	234.137	235.144	1.57	1.78252e+07	DDA for preferred ion	[M+H]+1	356195	2.30081e+06	1.53179e+07	1.04474e+07	388223	356195	313762	392281	1.53765e+06	2.30081e+06	3.01566e+06	1.67885e+07	1.53179e+07	1.47901e+07	8.73347e+06	1.20482e+07	1.04474e+07	558021	388223	363752
483	+	[Similar to: (2S,3R,4R,5S,6S)-3,5-dihydroxy-2-{[(1S,2S,4S,5S,6R,10S)-2-(hydroxymethyl)-10-{[(2S,3R,4S,5S,6R)-3,4,5-trihydroxy-6-(hydroxymethyl)oxan-2-yl]oxy}-3,9-dioxatricyclo[4.4.0.0Â?,â´]dec-7-en-5-yl]oxy}-6-methyloxan-4-yl (2E)-3-(3,4-dihydroxyphenyl)prop-2-enoate; ΔMass: -330.1316 Da]	C12 H18 N2 Na O6 P	340.079	341.087	1.596	1.91548e+06	DDA for preferred ion	[M+H]+1	841796	967468	1.5928e+06	1.34612e+06	827231	841796	875685	823191	967468	728256	1.05633e+06	1.78409e+06	1.5928e+06	1.57279e+06	1.42634e+06	1.34612e+06	1.32106e+06	874294	827231	746295
482	+	5-(2-Carboxyethyl)-2-hydroxyphenyl beta-D-glucopyranosiduronic acid	C15 H18 O10	358.09	341.086	1.599	1.91548e+06	DDA for preferred ion	[M+H-H2O]+1	841796	967468	1.5928e+06	1.34612e+06	827231	841796	875685	823191	967468	843255	1.05633e+06	1.78409e+06	1.5928e+06	1.57279e+06	1.42634e+06	1.34612e+06	1.32106e+06	874294	827231	746295
1126	+		C5 H12 N2 Na O3 P	202.048	203.055	1.621	307588	DDA for preferred ion	[M+H]+1	250951	215869	167603	181866	227143	278371	204397	250951	215869	281253	160633	254938	167603	112458	181866	207506	146415	318896	227143	197888
566	+	4-Ethoxybenzaldehyde	C9 H10 O2	150.068	151.075	1.625	1.45964e+06	DDA for preferred ion	[M+H]+1	236049	407243	1.07429e+06	1.18752e+06	245226	208814	236049	277078	385209	407243	442816	1.03887e+06	1.07429e+06	1.30492e+06	1.18734e+06	1.18752e+06	1.19575e+06	245226	226687	247011
1175	+	4-Hydroxy-2-[hydroxy(4-hydroxy-3-methoxyphenyl)methyl]-3-(hydroxymethyl)butanoic acid	C13 H18 O7	286.105	287.113	1.625	241110	DDA for preferred ion	[M+H]+1	6189.18	5401.23	153112	41323.2	5923.42	6741.49	6189.18	6048.98	5401.23	6047.42	5396.88	153112	137834	207985	33147.2	41323.2	51138.9	6440.9	5923.42	5162.76
884	+	(3Z,5Z)-3,5-Bis(4-methoxybenzylidene)tetrahydro-4H-thiopyran-4-one	C21 H20 O3 S	352.113	353.121	1.628	634792	DDA for preferred ion	[M+H]+1	99910.9	159143	445904	471322	100446	83501.5	99910.9	114610	150992	159143	170488	415197	445904	540764	471322	471213	484982	101760	90936.6	100446
230	+	5'-S-Methyl-5'-thioadenosine	C11 H15 N5 O3 S	297.089	298.097	1.632	5.456e+06	DDA for preferred ion	[M+H]+1	5.19426e+06	4.60906e+06	3.61429e+06	3.6717e+06	5.28242e+06	6.1261e+06	4.92154e+06	5.19426e+06	4.60906e+06	4.68703e+06	3.83891e+06	4.09581e+06	3.24197e+06	3.61429e+06	4.11448e+06	3.49301e+06	3.6717e+06	5.01847e+06	5.28242e+06	5.37135e+06
639	+	[Similar to: Cannabidiol; ΔMass: -0.0905 Da]	C13 H23 Na O7	314.134	315.141	1.636	1.20324e+06	DDA for preferred ion	[M+H]+1	558704	646027	921197	944243	581997	740446	550058	558704	646027	697392	531913	921197	898601	1.00094e+06	944243	982187	873579	604680	581997	541859
180	+	Cianidanol	C15 H14 O6	290.079	291.086	1.639	7.93339e+06	DDA for preferred ion	[M+H]+1	6.38485e+06	5.43649e+06	3.21287e+06	3.71337e+06	5.61799e+06	8.63766e+06	6.38485e+06	6.30147e+06	6.70179e+06	5.43649e+06	4.4755e+06	3.21287e+06	3.4916e+06	2.78486e+06	4.26588e+06	3.63643e+06	3.71337e+06	7.50641e+06	5.61799e+06	4.94065e+06
661	+	Dimepranol	C5 H13 N O	103.1	104.107	1.639	1.12275e+06	DDA for preferred ion	[M+H]+1	619094	581345	441977	478003	819774	619094	918669	564103	711254	581345	576768	504605	237341	441977	478003	412396	542769	556893	819774	927555
1166	+	Isopropyl beta-D-1-thiogalactopyranoside	C9 H18 O5 S	238.087	239.095	1.642	248320	DDA for preferred ion	[M+H]+1	26939.3	39495.1	172417	136502	33567.1	18747.3	26939.3	40017.3	36578	39495.1	40285.1	172417	217251	136721	94884.3	145473	136502	33567.1	26775	38319.1
178	+	3-[(3,4-Dimethoxyphenyl)sulfonyl]-N-hydroxy-5-methylhexanamide	C15 H23 N O6 S	345.124	346.132	1.644	8.0327e+06	DDA for preferred ion	[M+H]+1	6972.89	33035.7	5.4062e+06	1.7915e+06	6217.53	7728.01	5959.8	6972.89	33035.7	26700.8	64080.5	5.4062e+06	4.64311e+06	7.21739e+06	1.41388e+06	1.7915e+06	2.17068e+06	7445.39	6217.53	5998.49
1010	+	(2R,3R,6S)-2-(Hydroxymethyl)-6-methyl-3-piperidinol	C7 H15 N O2	145.11	146.117	1.691	435427	DDA for preferred ion	[M+H]+1	404980	391536	313667	335538	393183	383525	404980	436556	378168	392207	391536	284367	313667	331459	335538	375603	330017	464555	393183	374515
1022	+	N-[(8-Methoxy-2,3-dihydro-1,4-benzodioxin-6-yl)carbonyl]-beta-D-glucopyranosylamine	C16 H21 N O9	371.121	372.129	1.748	419830	DDA for preferred ion	[M+H]+1	373251	292284	382746	299487	307960	370804	373251	402576	277025	337958	292284	382746	323335	383926	299487	312077	276247	341973	307960	292157
1038	+	(1r,3R,4s,5S)-4-{[(2E)-3-(3,4-dihydroxyphenyl)prop-2-enoyl]oxy}-1,3,5-trihydroxycyclohexane-1-carboxylic acid	C16 H18 O9	354.095	355.102	1.748	397549	DDA for preferred ion	[M+H]+1	295507	282047	304032	251755	282023	313923	295507	290923	282047	293373	225853	402578	285106	304032	251755	250393	269931	308660	282023	244282
481	+	3-(4-Hydroxyphenyl)-2-propynoic acid	C9 H6 O3	162.032	163.039	1.756	1.92021e+06	DDA for preferred ion	[M+H]+1	1.32345e+06	1.25782e+06	1.49203e+06	1.52499e+06	1.22063e+06	1.41772e+06	1.26808e+06	1.32345e+06	1.25279e+06	1.33149e+06	1.25782e+06	1.88618e+06	1.38969e+06	1.49203e+06	1.48975e+06	1.52558e+06	1.52499e+06	1.36384e+06	1.22063e+06	1.16079e+06
1024	+	5-Hydroxy-2-{2-hydroxy-3-[(2-methyl-2-propanyl)amino]propoxy}benzonitrile	C14 H20 N2 O3	264.147	265.155	1.804	418549	DDA for preferred ion	[M+H]+1	18647.8	65885.4	384597	206652	22949.6	21625.6	18647.8	17810.3	50900.8	65885.4	106533	384597	342935	418454	195512	206652	240528	29324.3	18297.4	22949.6
54	+	LENACIL	C13 H18 N2 O2	234.137	235.144	1.904	7.11879e+07	DDA for preferred ion	[M+H]+1	3.61853e+06	1.25864e+07	6.67789e+07	4.53084e+07	3.6311e+06	4.97255e+06	3.55342e+06	3.61853e+06	1.25864e+07	1.12749e+07	1.88796e+07	7.14514e+07	6.67789e+07	6.27793e+07	3.79215e+07	4.53084e+07	4.92641e+07	5.52972e+06	3.6311e+06	2.99821e+06
585	+	5-(3-Butoxyphenyl)-1,2-oxazole	C13 H15 N O2	217.11	218.118	1.905	1.3894e+06	DDA for preferred ion	[M+H]+1	55359.8	273904	1.30846e+06	869373	54767.8	75752.3	53329	55359.8	206646	273904	335122	1.41064e+06	1.30846e+06	1.0813e+06	698706	869373	955660	83692.7	54767.8	46229.4
247	+	7H-Chromen-7-one	C9 H6 O2	146.037	147.044	1.908	5.01438e+06	DDA for preferred ion	[M+H]+1	1.65274e+06	1.53585e+06	4.04035e+06	3.33767e+06	1.58434e+06	1.65274e+06	1.33212e+06	2.22454e+06	1.53585e+06	1.89233e+06	1.41751e+06	4.63719e+06	4.04035e+06	3.42609e+06	3.11731e+06	3.33767e+06	3.57407e+06	1.44824e+06	1.82267e+06	1.58434e+06
340	+	[Similar to: 2-[14-hydroxy-10,14-dimethyl-10-(4-methylpent-3-en-1-yl)-5-oxo-9,18-dioxa-4-azapentacyclo[13.2.1.0Â?,â¶.0â¸,Âaâ·.0ÂaÂa,Âaâ¶]octadeca-1(17),2(6),7-trien-4-yl]pentanedioic acid; ΔMass: -214.0420 Da]	C11 H26 N5 Na O3	299.194	300.202	1.909	3.29468e+06	DDA for preferred ion	[M+H]+1	1.26472e+06	1.91208e+06	2.52023e+06	2.61626e+06	1.78205e+06	1.01303e+06	1.6558e+06	1.26472e+06	1.70899e+06	1.91208e+06	2.68527e+06	2.52023e+06	2.34646e+06	3.217e+06	2.5628e+06	2.61626e+06	3.01817e+06	1.21616e+06	1.78205e+06	1.84128e+06
770	+		C13 H30 N5 Na O3	327.226	328.233	1.909	842244	DDA for preferred ion	[M+H]+1	309582	459747	659971	671857	433109	240287	399855	309582	405881	459747	609163	659971	606584	835279	640389	671857	785612	280667	433109	448267
281	+	PEG n6	C12 H26 O7	282.168	283.175	1.91	4.28986e+06	DDA for preferred ion	[M+H]+1	1.74295e+06	2.60193e+06	3.48667e+06	3.5376e+06	2.41837e+06	1.39422e+06	2.26461e+06	1.74295e+06	2.36274e+06	2.60193e+06	3.71609e+06	3.48667e+06	3.16504e+06	4.26943e+06	3.44348e+06	3.5376e+06	4.12133e+06	1.65101e+06	2.41837e+06	2.51669e+06
601	+		C14 H17 N4 Na	264.136	265.143	1.951	1.31798e+06	DDA for preferred ion	[M+H]+1	936477	967572	1.19736e+06	1.06176e+06	814941	1.01417e+06	936477	861860	967572	940119	1.0425e+06	1.19736e+06	1.27552e+06	1.05451e+06	1.06176e+06	1.2105e+06	1.02706e+06	1.15092e+06	814941	722544
509	+	7-Amino-2-(4-morpholinyl)[1,2,4]triazolo[1,5-a]pyrimidine-6-carboxylic acid	C10 H12 N6 O3	264.097	265.104	2.075	1.73128e+06	DDA for preferred ion	[M+H]+1	2105.76	58451.8	1.29242e+06	732003	2112.76	2021.19	2105.76	2228.48	52413.3	58451.8	95653.9	1.23204e+06	1.29242e+06	1.83557e+06	618949	732003	764956	2367.04	2073.1	2112.76
686	+	6-Methylindole	C9 H9 N	131.073	132.081	2.094	1.0552e+06	DDA for preferred ion	[M+H]+1	75043.7	279558	996705	761826	71881.5	76490.8	61407.8	75043.7	226025	279558	315947	996705	989316	1.06467e+06	758928	805176	761826	89986.9	71174.4	71881.5
267	+		C10 H14 N2 O4 P2	288.042	289.049	2.095	4.56897e+06	DDA for preferred ion	[M+H]+1	539952	1.5551e+06	4.35504e+06	3.77747e+06	520628	554323	464212	539952	1.4263e+06	1.5551e+06	1.8569e+06	4.32814e+06	4.35504e+06	4.44699e+06	3.56128e+06	3.77747e+06	3.83285e+06	647626	516673	520628
49	+	Indole-3-acrylic acid	C11 H9 N O2	187.063	188.071	2.096	9.48458e+07	DDA for preferred ion	[M+H]+1	9.67712e+06	2.85796e+07	9.01274e+07	6.99318e+07	9.12713e+06	9.86111e+06	8.04459e+06	9.67712e+06	2.39274e+07	2.85796e+07	3.20264e+07	9.01274e+07	8.89039e+07	9.49213e+07	6.87687e+07	7.2233e+07	6.99318e+07	1.1312e+07	9.09094e+06	9.12713e+06
57	+	DL-Tryptophan	C11 H12 N2 O2	204.09	205.097	2.096	6.26407e+07	DDA for preferred ion	[M+H]+1	5.65939e+06	1.77004e+07	5.87732e+07	45240842	5.26735e+06	5.72529e+06	4.63551e+06	5.65939e+06	1.46778e+07	1.77004e+07	1.99474e+07	5.87732e+07	5.81276e+07	6.24402e+07	4.46463e+07	4.68133e+07	45240842	6.70645e+06	5.26735e+06	5.23702e+06
414	+	1,5-DAN	C10 H10 N2	158.084	159.092	2.096	2.46375e+06	DDA for preferred ion	[M+H]+1	190892	675812	2.32044e+06	1.78823e+06	178390	196139	160080	190892	541436	675812	757430	2.32044e+06	2.29384e+06	2.47483e+06	1.75048e+06	1.86112e+06	1.78823e+06	231261	176896	178390
663	+	lepidine	C10 H9 N	143.073	144.081	2.096	1.12077e+06	DDA for preferred ion	[M+H]+1	86106	305058	1.0674e+06	814079	82299.6	91176.3	72295.8	86106	250216	305058	340169	1.0674e+06	1.06322e+06	1.12806e+06	803267	838791	814079	102050	82299.6	81113.8
735	+	Indolizine	C8 H7 N	117.058	118.065	2.096	903835	DDA for preferred ion	[M+H]+1	119355	267764	856832	652928	130738	121130	115834	119355	223887	267764	299585	856832	850204	897136	648432	683784	652928	130645	130738	134906
308	+	4-Indolecarbaldehyde	C9 H7 N O	145.053	146.06	2.097	3.70016e+06	DDA for preferred ion	[M+H]+1	319422	1.02499e+06	3.55511e+06	2.72128e+06	302683	323332	260562	319422	851355	1.02499e+06	1.16551e+06	3.55511e+06	3.45389e+06	3.74993e+06	2.66141e+06	2.80642e+06	2.72128e+06	356149	302683	301275
677	+	pandangolide 1a	C12 H20 O5	244.131	267.12	2.099	1.07551e+06	DDA for preferred ion	[M+Na]+1	2222.33	20021.1	754503	396412	2233.9	2191.11	2222.33	2336.95	16655.3	20021.1	40671.8	754503	728774	1.08431e+06	316909	396412	419089	2466.67	2233.9	2145.65
599	+	(2E)-N-{2-[(Diaminomethylene)amino]ethyl}-3-(3,4-dimethoxyphenyl)acrylamide	C14 H20 N4 O3	292.153	293.161	2.106	1.32504e+06	DDA for preferred ion	[M+H]+1	3176.38	37677	1.00967e+06	554922	2959.38	3176.38	2996.2	3850.4	23890.6	37677	63699.4	1.00967e+06	832135	1.25146e+06	356640	554922	678234	3272.25	2959.38	2853.5
778	+		C8 H14 N8 Na O2 P	308.087	309.094	2.111	830480	DDA for preferred ion	[M+H]+1	207715	340271	764129	699941	203672	207715	199996	238700	310065	340271	388594	763481	764129	802339	699941	702592	639052	243481	196605	203672
529	+		C14 H33 N2 Na O4 P2 S	410.155	411.162	2.115	1.62713e+06	DDA for preferred ion	[M+H]+1	3031.69	89967.2	1.37877e+06	868821	3001.42	3010.99	3031.69	3056.76	80329.1	89967.2	112422	1.37877e+06	1.3243e+06	1.57007e+06	792242	908990	868821	3316.2	3001.42	2936.05
306	+		C15 H20 N Na O7	349.113	350.121	2.13	3.74969e+06	DDA for preferred ion	[M+H]+1	1.45331e+06	2.63116e+06	2.16333e+06	2.14904e+06	1.51197e+06	1.43498e+06	1.4639e+06	1.45331e+06	1.24556e+06	2.88759e+06	2.63116e+06	2.16333e+06	1.75884e+06	2.25103e+06	2.02919e+06	2.17556e+06	2.14904e+06	1.35151e+06	1.6673e+06	1.51197e+06
408	+	3-(4-Hydroxyphenyl)-2-propynoic acid	C9 H6 O3	162.032	163.039	2.151	2.52156e+06	DDA for preferred ion	[M+H]+1	1.40818e+06	1.56231e+06	2.19382e+06	2.1321e+06	1.46197e+06	1.19584e+06	1.40818e+06	1.81471e+06	1.51163e+06	1.56231e+06	1.71081e+06	2.28937e+06	2.19382e+06	2.10922e+06	2.46537e+06	2.1321e+06	1.91532e+06	1.45577e+06	1.46197e+06	1.63134e+06
296	+	2-Deoxy-2-{[(4-methoxyphenyl)acetyl]amino}-beta-D-glucopyranose	C15 H21 N O7	327.132	350.121	2.248	3.91877e+06	DDA for preferred ion	[M+Na]+1	2.69033e+06	2.53229e+06	1.46838e+06	1.5034e+06	2.67256e+06	2.75233e+06	2.69033e+06	2.25015e+06	1.28811e+06	2.80251e+06	2.53229e+06	1.46838e+06	1.32059e+06	1.58229e+06	1.42508e+06	1.5034e+06	2.79924e+06	2.06301e+06	3.01215e+06	2.67256e+06
330	+	ECHINACIN	C30 H26 O12	578.142	579.15	2.25	3.42239e+06	DDA for preferred ion	[M+H]+1	2.61062e+06	2.3225e+06	1.64663e+06	1.83018e+06	2.20783e+06	3.16159e+06	2.61062e+06	2.55991e+06	2.63904e+06	2.3225e+06	2.10093e+06	2.04216e+06	1.64663e+06	1.18922e+06	1.99562e+06	1.83018e+06	1.50873e+06	3.20614e+06	2.20783e+06	1.73835e+06
403	+	Methyl 4-(aminomethyl)benzoate	C9 H11 N O2	165.079	166.086	2.253	2.57308e+06	DDA for preferred ion	[M+H]+1	2.19565e+06	2.09557e+06	1.52675e+06	1.79052e+06	2.30876e+06	2.20225e+06	2.19565e+06	2.15233e+06	1.64163e+06	2.32918e+06	2.09557e+06	1.69029e+06	1.48721e+06	1.52675e+06	1.74038e+06	1.79052e+06	1.90106e+06	1.93323e+06	2.30876e+06	2.53221e+06
262	+	Citral	C10 H16 O	152.12	153.127	2.271	4.64196e+06	DDA for preferred ion	[M+H]+1	2.42989e+06	3.12816e+06	4.43733e+06	4.44906e+06	2.71592e+06	2.42989e+06	2.11358e+06	2.75093e+06	3.12816e+06	2.91629e+06	3.26608e+06	4.43881e+06	4.28741e+06	4.43733e+06	4.50139e+06	4.44906e+06	4.18288e+06	2.71592e+06	2.64663e+06	2.74662e+06
185	+		C16 H29 Na O8	372.176	373.183	2.276	7.67731e+06	DDA for preferred ion	[M+H]+1	3.61239e+06	4.02757e+06	6.70929e+06	5.92978e+06	4.16965e+06	3.61239e+06	3025739	4.32182e+06	3.60168e+06	4.60078e+06	4.02757e+06	6.70929e+06	6.35586e+06	7.69253e+06	5.95754e+06	5.92978e+06	5.42184e+06	4.6575e+06	4.14161e+06	4.16965e+06
720	+	4-Hydroxybenzoic acid	C7 H6 O3	138.032	139.039	2.371	946224	DDA for preferred ion	[M+H]+1	525422	568391	490646	561480	562578	753340	481380	525422	568391	596788	559699	490646	589562	431185	554155	630217	561480	912548	562578	533547
817	+	(4R)-4-Hydroxy-1-(2-methylbutanoyl)-D-proline	C10 H17 N O4	215.116	216.123	2.374	762058	DDA for preferred ion	[M+H]+1	238614	372172	612691	445403	246963	289175	203783	238614	372172	296187	436788	569068	737774	612691	445403	572898	388255	363773	246963	221579
96	+	L-Threonyl-L-isoleucine	C10 H20 N2 O4	232.142	233.149	2.377	2.04263e+07	DDA for preferred ion	[M+H]+1	7.08337e+06	1.04599e+07	1.65316e+07	1.26397e+07	7.40105e+06	8.48725e+06	6.13627e+06	7.08337e+06	1.04599e+07	8.67329e+06	1.20264e+07	1.58002e+07	19517433	1.65316e+07	1.26397e+07	1.55309e+07	1.08965e+07	1.02903e+07	7.40105e+06	6.56568e+06
831	+	2,6-Dideoxy-3-O-methylhexopyranose	C7 H14 O4	162.089	163.096	2.417	740701	DDA for preferred ion	[M+H]+1	592949	558595	496665	495974	636442	718367	576861	592949	558595	616498	512354	630423	492059	496665	538269	495974	437240	636616	636442	594809
275	+		C12 H20 N2 Na O6 P	342.095	325.092	2.42	4.42719e+06	DDA for preferred ion	[M+H-H2O]+1	2.93769e+06	2.36984e+06	1.53678e+06	1.65558e+06	3.02898e+06	2.88031e+06	2.93769e+06	3.3493e+06	2.40908e+06	2.36984e+06	2.19939e+06	1.95939e+06	1.53678e+06	1.33698e+06	1.84721e+06	1.65558e+06	1.45505e+06	4.01982e+06	3.02898e+06	2.16513e+06
524	+		C13 H27 N O9	341.168	342.176	2.42	1.63874e+06	DDA for preferred ion	[M+H]+1	1.28757e+06	1.23052e+06	1.04553e+06	1.06175e+06	1.39311e+06	1.58919e+06	1.26608e+06	1.28757e+06	1.23052e+06	1.32975e+06	1.13694e+06	1.32443e+06	1.04553e+06	1.00355e+06	1.16494e+06	1.06175e+06	967436	1.39311e+06	1.39712e+06	1.33223e+06
170	+	3-(4-Hydroxyphenyl)-2-propynoic acid	C9 H6 O3	162.032	163.039	2.439	8.41052e+06	DDA for preferred ion	[M+H]+1	5.72633e+06	6.63483e+06	7.42461e+06	7.4815e+06	6.25163e+06	5.20249e+06	5.72633e+06	7.08146e+06	5.94916e+06	6.77698e+06	6.63483e+06	7.47187e+06	7.3622e+06	7.42461e+06	7.93075e+06	7.4815e+06	7.29821e+06	5.63359e+06	6.25163e+06	6.84067e+06
676	+		C13 H13 Na O8	320.051	321.058	2.445	1.07821e+06	DDA for preferred ion	[M+H]+1	765903	883543	850233	938721	852362	641305	765903	974091	806541	883543	891997	832740	850233	881104	1.04535e+06	938721	931648	745628	852362	929748
622	+		C12 H14 O12 S	382.021	383.028	2.446	1.25365e+06	DDA for preferred ion	[M+H]+1	912495	1.08154e+06	1.02895e+06	1.16055e+06	1.02198e+06	810394	912495	1.05449e+06	1.00652e+06	1.08154e+06	1.08269e+06	1.0798e+06	1.02895e+06	1.0139e+06	1.2239e+06	1.16055e+06	1.12675e+06	845024	1.02198e+06	1.10247e+06
154	+	phenylpropiolic acid	C9 H6 O2	146.037	147.044	2.454	9.54845e+06	DDA for preferred ion	[M+H]+1	9.67821e+06	7.38349e+06	3.63634e+06	4.51816e+06	8.84817e+06	9.67821e+06	9.22993e+06	9.84984e+06	7.38349e+06	8.20126e+06	5.62436e+06	4.09777e+06	3.63634e+06	2.71603e+06	4.81724e+06	4.51816e+06	4.21327e+06	8.84817e+06	9.01218e+06	7.28025e+06
353	+	Methyl N~2~-benzoyl-L-lysinate	C14 H20 N2 O3	264.147	265.155	2.505	3.15793e+06	DDA for preferred ion	[M+H]+1	246420	696846	3.16035e+06	1.68845e+06	212440	358049	246420	201262	696846	652858	890182	3.16035e+06	2.84688e+06	3.19849e+06	1.68845e+06	1.66662e+06	2.22567e+06	341984	201250	212440
965	+		C11 H22 N5 Na O4	311.158	312.165	2.532	498642	DDA for preferred ion	[M+H]+1	437061	469661	402062	454662	378565	437061	448095	278946	408265	469661	479306	402062	419086	398180	474477	454662	408507	464020	378565	359162
641	+	Skimmin	C15 H16 O8	324.084	325.092	2.57	1.18481e+06	DDA for preferred ion	[M+H]+1	858994	735860	534505	644764	820744	858994	772426	959892	782452	695834	735860	644299	534505	405048	703860	644764	540824	1.05709e+06	820744	686222
517	+	3,6-Diisobutyl-2,5-piperazinedione	C12 H22 N2 O2	226.168	227.175	2.577	1.6906e+06	DDA for preferred ion	[M+H]+1	31054.5	14543	774186	13172.7	13375.5	31054.5	79216.4	30603.4	18853.2	9787.62	14543	10714.7	1.73541e+06	774186	13172.7	16218.5	8128.23	18385.5	11526.6	13375.5
821	+	Methyl 5-{[4-(methylamino)-4-oxobutyl]amino}-5-oxopentanoate	C11 H20 N2 O4	244.142	245.149	2.64	752394	DDA for preferred ion	[M+H]+1	697029	504014	364279	397300	529996	551171	700813	697029	504014	515639	501072	353923	364279	400461	480556	397300	336096	481292	552889	529996
726	+	L-Threonyl-L-isoleucine	C10 H20 N2 O4	232.142	233.149	2.651	932162	DDA for preferred ion	[M+H]+1	579689	609129	668441	769862	627257	579689	570094	627138	609129	607877	810384	656025	855753	668441	769862	927773	637893	803560	627257	573752
586	+	5-Isopropyl-2-methyl-2-cyclohexen-1-one	C10 H16 O	152.12	153.127	2.733	1.38815e+06	DDA for preferred ion	[M+H]+1	765763	1.00948e+06	1.31318e+06	1.31474e+06	902046	765763	668013	902943	1.00948e+06	937631	1.06694e+06	1.31318e+06	1.33538e+06	1.14587e+06	1.31474e+06	1.37225e+06	1.16702e+06	902046	836531	917204
451	+		C12 H29 N4 O7 P	372.176	373.183	2.737	2.13148e+06	DDA for preferred ion	[M+H]+1	889228	1.17006e+06	2.03036e+06	1.73951e+06	984341	889228	758971	998836	1.17006e+06	1.05188e+06	1.24329e+06	2.11464e+06	2.03036e+06	1.98621e+06	1.73951e+06	1.90514e+06	1.56222e+06	1.06165e+06	984341	961844
656	+	Boc-4-piperidone	C10 H17 N O3	199.121	200.128	2.759	1.14321e+06	DDA for preferred ion	[M+H]+1	43883.7	217882	919468	557846	74970	86099.5	41240.6	43883.7	217882	207471	256761	919468	1.16015e+06	766272	526738	822742	557846	98215	74970	58527.2
107	+	N-(Isopropylcarbamoyl)-L-leucine	C10 H20 N2 O3	216.147	217.155	2.762	1.84804e+07	DDA for preferred ion	[M+H]+1	859928	3.99514e+06	1.49199e+07	9.60766e+06	1.38178e+06	1.66136e+06	818998	859928	3.99514e+06	3.81161e+06	4.72266e+06	1.49199e+07	1.87107e+07	1.27832e+07	9.31064e+06	1.36676e+07	9.60766e+06	1.84997e+06	1.38178e+06	1.05513e+06
381	+		C15 H31 N2 Na2 O6 P	412.171	413.178	2.784	2.76034e+06	DDA for preferred ion	[M+H]+1	2988.08	36766.1	2.00916e+06	1.00085e+06	2996.75	2988.08	2830.69	3044.03	31110.4	36766.1	51778.2	2.00916e+06	1.99334e+06	2.70987e+06	852913	1.00085e+06	1.04299e+06	2996.75	3025.29	2802.64
313	+	phenylpropiolic acid	C9 H6 O2	146.037	147.044	2.798	3.66849e+06	DDA for preferred ion	[M+H]+1	3.76104e+06	2.95233e+06	1.2876e+06	1.68207e+06	3.21239e+06	3.76104e+06	4.03545e+06	3.38718e+06	3.00512e+06	2.95233e+06	1.85438e+06	1.75914e+06	1.2876e+06	936582	1.5744e+06	1.68207e+06	1.74426e+06	3.21239e+06	3.52089e+06	2.68939e+06
338	+	[Similar to: PEG n7; ΔMass: 17.0263 Da]	C13 H30 N5 Na O4	343.22	344.228	2.798	3.32288e+06	DDA for preferred ion	[M+H]+1	1.96972e+06	2.51412e+06	2.28725e+06	2.53806e+06	2.71152e+06	1.68262e+06	2.41768e+06	1.96972e+06	2.34438e+06	2.51412e+06	3.27837e+06	2.28725e+06	2.21524e+06	2.91708e+06	2.53806e+06	2.47447e+06	2.84908e+06	1.93882e+06	2.71152e+06	2.72442e+06
649	+		C13 H27 N4 Na O4	326.194	327.201	2.8	1.15945e+06	DDA for preferred ion	[M+H]+1	660921	822442	746687	851615	910233	561112	815466	660921	777607	822442	1.11777e+06	746687	691821	966439	851615	804405	960707	652230	910233	917672
573	+	(1S,2R,3S,4R,5S)-4-(6-amino-9H-purin-9-yl)-N-ethyl-2,3-dihydroxybicyclo[3.1.0]hexane-1-carboxamide	C14 H18 N6 O3	318.144	319.151	2.875	1.43084e+06	DDA for preferred ion	[M+H]+1	1.26039e+06	1.28317e+06	1.32936e+06	1.22173e+06	1.16746e+06	1.31459e+06	1.26039e+06	1.21939e+06	1.1611e+06	1.28317e+06	1.30482e+06	1.42272e+06	1.31758e+06	1.32936e+06	1.22173e+06	1.20931e+06	1.22493e+06	1.32695e+06	1.16746e+06	1.13823e+06
203	+	5,7-Dihydroxy-2-(4-hydroxyphenyl)-4-oxo-4H-chromen-3-yl 6-O-[(2Z)-3-phenyl-2-propenoyl]-beta-D-erythro-hexopyranoside	C30 H26 O12	578.143	579.15	2.961	6.55156e+06	DDA for preferred ion	[M+H]+1	5.7009e+06	5.15498e+06	3.23007e+06	4.46015e+06	5.24641e+06	6.54009e+06	5.7009e+06	5.49395e+06	5.73713e+06	5.15498e+06	4.90154e+06	3.05155e+06	3.90414e+06	3.23007e+06	4.46015e+06	4.5882e+06	4.10332e+06	6.57646e+06	5.24641e+06	4.42946e+06
671	+	Leu-pro	C11 H20 N2 O3	228.147	229.155	2.997	1.09573e+06	DDA for preferred ion	[M+H]+1	168852	240968	800512	603285	122047	128544	168852	170625	240968	240968	267987	638555	800512	1.04877e+06	534670	657733	603285	121578	126877	122047
668	+		C10 H15 N8 O4 P	342.095	325.092	3.03	1.11277e+06	DDA for preferred ion	[M+H-H2O]+1	861787	671895	548226	592523	855461	861787	784419	1.0212e+06	671895	737099	583908	702775	510766	548226	592523	830850	590226	976613	855461	686445
455	+	[Similar to: Cannabidivarin; ΔMass: -0.0904 Da]	C10 H16 N4 Na2 O3	286.103	287.11	3.067	2.11788e+06	DDA for preferred ion	[M+H]+1	925809	816311	1.3172e+06	1.53981e+06	672661	1.01318e+06	925809	759748	764057	1.00047e+06	816311	1.3172e+06	1.28471e+06	1.84357e+06	940668	1.55981e+06	1.53981e+06	964918	672661	596693
580	+	4-(2,3-dihydro-1,4-benzodioxin-6-yl)butanoic acid	C12 H14 O4	222.089	223.096	3.07	1.41566e+06	DDA for preferred ion	[M+H]+1	529328	599134	1.22729e+06	961482	487103	530165	480670	529328	594981	615477	599134	1.22729e+06	1.18674e+06	1.33728e+06	920528	1.06032e+06	961482	544228	487103	450168
392	+	N-(Isopropylcarbamoyl)-L-leucine	C10 H20 N2 O3	216.147	217.155	3.095	2.66413e+06	DDA for preferred ion	[M+H]+1	237284	526552	2.05802e+06	1.57946e+06	276693	300103	197602	237284	526552	496536	553916	1.93789e+06	2.50834e+06	2.05802e+06	897482	2.03457e+06	1.57946e+06	415756	276693	242331
784	+		C13 H19 N P2 S	283.073	284.08	3.185	815617	DDA for preferred ion	[M+H]+1	226997	249870	892830	731468	264063	200420	226997	327161	249870	241226	471428	892830	645818	918358	394441	778373	731468	264063	262903	321788
614	+	7-Hydroxychromone	C9 H6 O3	162.032	163.039	3.265	1.26611e+06	DDA for preferred ion	[M+H]+1	883865	808913	734161	766457	862839	1.35352e+06	883865	817450	1.00378e+06	808913	583282	890131	734161	609604	766457	820398	659653	1.14145e+06	862839	713017
833	+		C9 H16 N4 Na O2 P	266.09	267.098	3.358	734804	DDA for preferred ion	[M+H]+1	566671	545476	607317	531670	617471	566671	538896	675824	623883	533799	545476	607317	410218	657782	667899	456180	531670	551531	643530	617471
132	+		C19 H23 N4 Na O5	410.155	411.162	3.398	1.26427e+07	DDA for preferred ion	[M+H]+1	11602.2	303949	8.69369e+06	3.85275e+06	8421.24	11602.2	8698.85	12805	288057	303949	414277	8.69369e+06	8.1183e+06	1.27712e+07	3.71836e+06	3.85275e+06	4.17934e+06	11322.7	8421.24	4984.14
435	+		C16 H28 O9 P2	426.12	427.127	3.402	2.26839e+06	DDA for preferred ion	[M+H]+1	6662.74	72468	1.60215e+06	794416	6763.23	8034.88	6662.74	6079.66	70231.1	72468	98747.8	1.60215e+06	1.59848e+06	2.25239e+06	746214	794416	909726	7345.57	6763.23	4957.4
354	+	MFCD00060912	C10 H10	130.078	131.085	3.407	3.15225e+06	DDA for preferred ion	[M+H]+1	12065.9	97867.3	2.08092e+06	1.11679e+06	12963.2	10420.4	12065.9	18145.1	87226.6	97867.3	135538	2.08092e+06	2.00045e+06	3.03472e+06	946416	1.11679e+06	1.1529e+06	12963.2	13308.3	5686.16
424	+		C18 H36 N Na O9	433.231	434.238	3.419	2.32697e+06	DDA for preferred ion	[M+H]+1	5380.61	58519.6	1.6211e+06	823165	5387.92	6687.22	5380.61	4794.19	47865.3	58519.6	79641.5	1.56428e+06	1.6211e+06	2.64168e+06	768890	828034	823165	6236.83	5387.92	3998.3
305	+	1-[(2S)-2-Aminobutanoyl]-N-butyl-2-azepanecarboxamide	C15 H29 N3 O2	283.226	284.233	3.443	3.77251e+06	DDA for preferred ion	[M+H]+1	1.52955e+06	2.55621e+06	3.36153e+06	2.9952e+06	1.73748e+06	1.52955e+06	1.27683e+06	1.76846e+06	2.55621e+06	2.77095e+06	2.13712e+06	3.8085e+06	3.36153e+06	3.11526e+06	2.9952e+06	3.43766e+06	2.79105e+06	1.9778e+06	1.24248e+06	1.73748e+06
738	+		C14 H13 N4 Na O4	324.084	325.092	3.547	896897	DDA for preferred ion	[M+H]+1	690852	624614	349564	481943	727188	588315	690852	780036	589440	630048	624614	474464	349564	310861	604803	481943	396210	671515	727188	754012
462	+		C40 H44 N2 Na4 O10 P2	866.206	867.213	3.606	2.04892e+06	DDA for preferred ion	[M+H]+1	1.39795e+06	1.7352e+06	1.38985e+06	1.28601e+06	1.56015e+06	1.77002e+06	1.1594e+06	1.39795e+06	1.63715e+06	1.7352e+06	1.82796e+06	1.65975e+06	1.38985e+06	1.03335e+06	1.62804e+06	1.28601e+06	1.06941e+06	1.56015e+06	1.72424e+06	1.36297e+06
488	+	6-Pentyl-2H-pyran-2-one	C10 H14 O2	166.099	167.107	3.612	1.90223e+06	DDA for preferred ion	[M+H]+1	72453.5	66565.2	1.30893e+06	597220	74290.8	76172.3	72453.5	57119.9	60753.4	66565.2	83618.1	1.25376e+06	1.30893e+06	1.97425e+06	480207	597220	840183	78203.9	74290.8	73152.4
295	+		C21 H24 Na O6 P	426.12	427.127	3.889	3.93173e+06	DDA for preferred ion	[M+H]+1	4575.3	140445	2.68384e+06	1.50628e+06	5711.35	4592.62	4341.98	4575.3	107023	140445	157229	2.68384e+06	2.64167e+06	3.83776e+06	1.25669e+06	1.50628e+06	1.77523e+06	6108.62	5711.35	5291.03
357	+		C18 H36 N Na O9	433.231	434.238	3.895	3.06514e+06	DDA for preferred ion	[M+H]+1	2643.79	58727.8	2.04064e+06	786694	2914.25	2643.79	2454.87	2872.55	45569.9	58727.8	70851.5	2.04064e+06	1.94559e+06	3.19178e+06	646361	786694	1.01956e+06	2914.25	2814.43	2989.9
111	+		C18 H27 Na O9	410.155	411.162	3.896	1.75411e+07	DDA for preferred ion	[M+H]+1	21998.7	298458	1.11019e+07	4.6711e+06	16032	16012.8	21998.7	22752.4	252938	298458	366721	1.11019e+07	1.04845e+07	1.78828e+07	3.7037e+06	4.6711e+06	5.854e+06	15618.9	19382.5	16032
314	+	3-butynylbenzene	C10 H10	130.078	131.085	3.897	3.6634e+06	DDA for preferred ion	[M+H]+1	13811.9	116908	2.63768e+06	1.43791e+06	11535.9	16027.6	13811.9	11077.7	116908	112432	169472	2.63768e+06	2.63059e+06	3.71133e+06	1.23942e+06	1.43791e+06	1.70346e+06	11535.9	16210.7	7547.23
373	+	N''-{(E)-[3-(Cyclopentyloxy)-4-methoxyphenyl]methylene}carbonohydrazonic diamide	C14 H20 N4 O2	276.159	277.166	3.914	2.83289e+06	DDA for preferred ion	[M+H]+1	56518	485623	2.51204e+06	1.69025e+06	51474	75255.1	47240	56518	338077	485623	604532	2.80833e+06	2.51204e+06	2.28859e+06	1.34636e+06	1.69025e+06	2.15415e+06	88317.3	51474	48013.8
368	+		C19 H39 N Na3 O7 P	493.216	494.223	3.997	2.88627e+06	DDA for preferred ion	[M+H]+1	330168	602221	2.22084e+06	2.14091e+06	351523	330168	315331	408989	571338	602221	619826	2.10578e+06	2.22084e+06	2.87976e+06	2.14091e+06	1.93545e+06	2.47847e+06	390250	351523	351242
626	+	ENMD-1068	C15 H29 N3 O2	283.226	284.233	4.203	1.23488e+06	DDA for preferred ion	[M+H]+1	590239	765279	822454	1.11735e+06	599652	478363	590239	752014	765279	684752	792863	694620	958365	822454	1.11735e+06	1.24398e+06	735477	561683	599652	633833
245	+		C12 H15 N2 Na3 O3 P2	366.026	367.033	4.228	5.04706e+06	DDA for preferred ion	[M+H]+1	4.81302e+06	4.39545e+06	1.94605e+06	2.70095e+06	4.68914e+06	4.81302e+06	4.75663e+06	4.86789e+06	4.50899e+06	4.39545e+06	4.06251e+06	2.27258e+06	1.94605e+06	1.61299e+06	3.20548e+06	2.70095e+06	2.64667e+06	4.68914e+06	3.83298e+06	4.82678e+06
853	+		C11 H14 O7 P2	320.021	321.028	4.23	689789	DDA for preferred ion	[M+H]+1	541886	515678	272968	422298	549021	571351	538946	541886	547785	505922	515678	272968	273731	216157	422298	352724	519544	535477	549021	577478
456	+		C11 H12 N4 Na2 O5 P2	388.008	389.015	4.391	2.10893e+06	DDA for preferred ion	[M+H]+1	2.03039e+06	1.89083e+06	1.02934e+06	1.32562e+06	1.98621e+06	2.06105e+06	2.03039e+06	1.29239e+06	1.90931e+06	1.89083e+06	1.88172e+06	1.16483e+06	1.02934e+06	606266	1.02528e+06	1.32562e+06	1.36106e+06	2.00767e+06	1.75894e+06	1.98621e+06
379	+		C18 H35 N3 Na2 O3	387.247	388.254	4.49	2.78335e+06	DDA for preferred ion	[M+H]+1	1.68963e+06	2.0864e+06	1.83431e+06	2.13453e+06	2.11992e+06	1.4696e+06	1.94234e+06	1.68963e+06	1.92845e+06	2.0864e+06	2.75869e+06	1.83431e+06	1.70029e+06	2.3915e+06	2.13453e+06	1.96568e+06	2.39247e+06	1.65548e+06	2.11992e+06	2.23754e+06
244	+	NP-000587	C16 H18 O8	338.1	339.107	4.515	5.06575e+06	DDA for preferred ion	[M+H]+1	4.01978e+06	3.57007e+06	2.59134e+06	2.67306e+06	3.96832e+06	4.59716e+06	3.80304e+06	4.01978e+06	3.57007e+06	3.66342e+06	3.09056e+06	2.92074e+06	2.59134e+06	2.20604e+06	3.03955e+06	2.66087e+06	2.67306e+06	3.96832e+06	4.38539e+06	3.41917e+06
660	+	N-Ethyl-N-methyl-4-oxo-4-(2-thienyl)butanamide	C11 H15 N O2 S	225.082	226.09	4.529	1.12817e+06	DDA for preferred ion	[M+H]+1	606599	651026	1.04514e+06	989135	641097	606599	501565	642864	651026	588400	687513	1.04514e+06	1.13415e+06	1.00994e+06	1.03371e+06	989135	986412	641097	528848	642675
675	+		C16 H31 Na4 O4 P	410.155	411.162	4.538	1.0841e+06	DDA for preferred ion	[M+H]+1	125015	186669	944012	685463	135717	125015	99767.9	133532	186669	169463	216968	712132	1.14942e+06	944012	661044	685463	781740	138559	135717	83363.3
437	+		C18 H27 Na O9	410.155	411.162	4.908	2.25109e+06	DDA for preferred ion	[M+H]+1	228369	374829	1.73996e+06	1.01796e+06	228439	228369	184296	257580	382941	374265	374829	1.62471e+06	1.73996e+06	2.27434e+06	868829	1.01796e+06	1.14331e+06	255633	228439	209808
147	+	NP-021018	C12 H18 O4	226.12	227.128	4.909	1.07987e+07	DDA for preferred ion	[M+H]+1	1.54163e+06	2.28642e+06	9.31383e+06	6.24299e+06	1.71969e+06	1.54163e+06	1.28259e+06	1.85179e+06	2.49895e+06	2.26749e+06	2.28642e+06	8.80561e+06	9.31383e+06	1.08108e+07	5.59583e+06	6.24299e+06	6.94573e+06	1.93252e+06	1.71969e+06	1.42003e+06
572	+		C15 H25 N4 Na O5 P2	426.12	427.127	4.91	1.43716e+06	DDA for preferred ion	[M+H]+1	251097	336737	1.10879e+06	818033	235479	273933	195442	251097	363417	336737	326392	1.05471e+06	1.10879e+06	1.21325e+06	769847	818033	882763	297228	235479	201968
511	+		C16 H31 N2 Na2 O5 P	408.176	409.183	5.023	1.72005e+06	DDA for preferred ion	[M+H]+1	926079	971481	1.55741e+06	1.33986e+06	889922	926079	956221	868802	683802	971481	1.14887e+06	1.60295e+06	1.46915e+06	1.55741e+06	1.33986e+06	1.73242e+06	1.32588e+06	1.0905e+06	889922	761396
240	+	Coumarin	C9 H6 O2	146.037	147.044	5.027	5.16296e+06	DDA for preferred ion	[M+H]+1	4.96409e+06	3.64385e+06	1.68039e+06	2.38045e+06	4.41027e+06	3.61959e+06	4.96409e+06	5.81825e+06	3.67385e+06	3.64385e+06	2.41685e+06	1.94764e+06	1.68039e+06	1.35932e+06	2.38045e+06	2.48872e+06	2.25445e+06	4.69157e+06	4.41027e+06	3.78256e+06
317	+	(2E,6E,8E,10E)-2,6,8,10-Dodecatetraenoic acid	C12 H16 O2	192.115	193.122	5.35	3.60815e+06	DDA for preferred ion	[M+H]+1	237156	462682	2.68312e+06	1.63211e+06	279433	222853	237156	252321	462682	494574	437965	2.56354e+06	2.68312e+06	3.57146e+06	1.43448e+06	1.63211e+06	2.07871e+06	271616	279433	299606
560	+	Citral	C10 H16 O	152.12	153.127	5.571	1.48389e+06	DDA for preferred ion	[M+H]+1	768023	969808	1.34642e+06	1.40798e+06	851269	767347	768023	894264	940097	969808	1.00107e+06	1.36589e+06	1.24528e+06	1.34642e+06	1.40798e+06	1.28874e+06	1.45666e+06	791271	909430	851269
499	+	[Similar to: (2R,3S)-2-(3,4-Dihydroxyphenyl)-3,5-dihydroxy-3,4-dihydro-2H-chromen-7-yl pentopyranoside; ΔMass: -132.0423 Da]	C12 H16 N2 Na O3 P	290.079	291.086	5.74	1.7977e+06	DDA for preferred ion	[M+H]+1	1.39144e+06	1.32425e+06	1.11222e+06	1.23614e+06	1.33603e+06	1.78421e+06	1.39144e+06	1.34199e+06	1.58687e+06	1.1629e+06	1.32425e+06	1.42728e+06	1.11222e+06	968425	1.23614e+06	1.08245e+06	1.31567e+06	1.66823e+06	1.33603e+06	1.08995e+06
382	+	NP-021018	C12 H18 O4	226.12	209.117	5.744	2.75753e+06	DDA for preferred ion	[M+H-H2O]+1	48552.3	158137	1.99738e+06	1.16545e+06	46222.2	49187	48552.3	47608.2	139631	158137	267570	1.92677e+06	1.99738e+06	2.69444e+06	884504	1.16545e+06	1.45864e+06	47101	43390.2	46222.2
415	+	Coumarin	C9 H6 O2	146.037	147.044	5.757	2.42643e+06	DDA for preferred ion	[M+H]+1	2.10807e+06	1.55108e+06	552224	917799	2.14543e+06	1.43805e+06	2.10807e+06	2.46716e+06	1.55108e+06	1.61893e+06	1.30981e+06	633408	552224	498251	1.0141e+06	917799	887647	1.7895e+06	2.14543e+06	2.20587e+06
632	+	NP-000587	C16 H18 O8	338.1	339.107	5.757	1.21974e+06	DDA for preferred ion	[M+H]+1	902718	801556	347294	531374	891260	788812	974156	902718	741982	846287	801556	387111	347294	332116	551232	531374	415596	694775	1.13349e+06	891260
739	+		C12 H22 N5 Na O5	339.153	340.16	5.806	896373	DDA for preferred ion	[M+H]+1	553612	753830	773197	658403	351773	307726	553612	590358	729614	753830	828060	712697	784823	773197	658403	890602	519337	338866	351773	473673
1043	+		C13 H26 N2 O4 P2 S	368.111	369.118	5.828	394553	DDA for preferred ion	[M+H]+1	320442	293942	354301	314660	319742	320442	356802	308623	293942	312718	284855	300171	354301	366780	333935	314660	298820	326544	319742	279532
211	+	NP-008952	C12 H20 O4	228.136	229.143	5.829	6.11622e+06	DDA for preferred ion	[M+H]+1	21583.1	168208	4.25212e+06	2.1167e+06	9063.14	21736.1	7613.35	21583.1	127094	172225	168208	4.23413e+06	4.25212e+06	6.07695e+06	1.69842e+06	2.1167e+06	2.44664e+06	24943.9	9063.14	6268.81
642	+		C18 H25 N2 O8 P	428.136	429.143	5.829	1.17955e+06	DDA for preferred ion	[M+H]+1	1992.17	30855.7	800343	410101	1990.14	1980.46	2019.65	1992.17	22424.1	30855.7	31956.8	771067	800343	1.08387e+06	352828	410101	460840	1990.14	1947.09	1994.29
164	+	Jasmonic acid	C12 H18 O3	210.126	211.133	5.83	8.64364e+06	DDA for preferred ion	[M+H]+1	33220.8	240838	6.14207e+06	3.18956e+06	24061.3	33220.8	30915.1	33953.9	216627	240838	306855	5.9968e+06	6.14207e+06	8.70559e+06	2.51389e+06	3.18956e+06	3.66517e+06	9695.32	24061.3	31501.2
220	+		C20 H27 N2 Na3 O3	412.171	413.178	5.835	5.7446e+06	DDA for preferred ion	[M+H]+1	3138.36	57502.4	3.48957e+06	1.32676e+06	8824.49	3089.47	3138.36	8749.55	52131.8	57502.4	71040.4	3.48957e+06	3.48824e+06	5.68763e+06	1.03748e+06	1.32676e+06	1.59392e+06	17812.1	8824.49	3142.94
472	+	ENMD-1068	C15 H29 N3 O2	283.226	284.233	5.861	1.96707e+06	DDA for preferred ion	[M+H]+1	988285	1.23912e+06	1.2238e+06	1.60222e+06	967750	797585	988285	1.11287e+06	1.23972e+06	1.13605e+06	1.23912e+06	1.06869e+06	1.37113e+06	1.2238e+06	1.60222e+06	1.92925e+06	1.09887e+06	967750	936310	1.01281e+06
409	+		C19 H38 N5 Na O7	471.268	472.275	5.91	2.50829e+06	DDA for preferred ion	[M+H]+1	1.44583e+06	1.86394e+06	1.68506e+06	1.98633e+06	1.9006e+06	1.16434e+06	1.83193e+06	1.44583e+06	1.79113e+06	1.86394e+06	2.46378e+06	1.68506e+06	1.60799e+06	2.29263e+06	1.98633e+06	1.88833e+06	2.15261e+06	1.46541e+06	1.9006e+06	1.91023e+06
1018	+		C21 H42 N5 Na O7	499.299	500.306	5.914	426399	DDA for preferred ion	[M+H]+1	232841	305455	264364	316303	311630	188366	307500	232841	286540	305455	420935	264364	249616	372754	316303	299459	354375	230755	311630	315590
785	+	(+)-Procyanidin B2	C30 H26 O12	578.142	579.15	5.976	815029	DDA for preferred ion	[M+H]+1	666281	591815	388791	455077	609640	770576	666281	647770	713501	587677	591815	460712	388791	318685	511057	455077	414051	779146	609640	518755
983	+	(1R,4aR,8aR)-5,8-Dioxo-1,4,4a,5,8,8a-hexahydro-1-naphthalenecarboxylic acid	C11 H10 O4	206.058	207.065	5.976	474294	DDA for preferred ion	[M+H]+1	321613	306267	389670	358205	300238	321613	301033	354508	306267	304575	314163	389670	451873	348603	332508	390887	358205	309070	300238	284880
346	+	Istamycin C1	C19 H37 N5 O6	431.273	432.28	5.982	3.25395e+06	DDA for preferred ion	[M+H]+1	2.12809e+06	2.53263e+06	2.27513e+06	2.51541e+06	2.57994e+06	1.83653e+06	2.43147e+06	2.12809e+06	2.33779e+06	2.53263e+06	3.18824e+06	2.27513e+06	2.13308e+06	2.89622e+06	2.51541e+06	2.34574e+06	2.83392e+06	2.05522e+06	2.57994e+06	2.65147e+06
1180	+		C20 H36 N2 Na2 O4	414.246	415.254	5.982	237511	DDA for preferred ion	[M+H]+1	146778	179737	149615	167226	184335	122363	172912	146778	163345	179737	232760	149615	137668	193446	167226	157559	197791	136598	184335	193021
737	+	Jasmonic acid	C12 H18 O3	210.126	211.133	5.983	898154	DDA for preferred ion	[M+H]+1	21389.9	50760.8	639886	344284	30878.4	13779.8	21389.9	40386.7	50760.8	50397.9	59560.5	634355	639886	902866	300258	344284	448164	21974.8	30878.4	31680.9
911	+		C12 H25 N4 O7 P	368.144	369.152	6.003	591629	DDA for preferred ion	[M+H]+1	127310	212743	556850	429067	111982	132251	110762	127310	206709	212743	252134	556850	503763	572689	429067	414124	463937	155085	111982	98753.9
755	+	(2E,6E,8E,10E)-2,6,8,10-Dodecatetraenoic acid	C12 H16 O2	192.115	193.122	6.022	868512	DDA for preferred ion	[M+H]+1	36673	81057.7	693579	421403	45853.5	33641.9	36673	45194	71524.3	81057.7	89425	663266	693579	912298	320610	421403	480354	42036.6	45853.5	49739.4
608	+	2'-Deoxy-5-(3-methoxyphenyl)uridine 5'-(dihydrogen phosphate)	C16 H19 N2 O9 P	414.084	415.091	6.037	1.29624e+06	DDA for preferred ion	[M+H]+1	680955	926916	1.22257e+06	1.1832e+06	710141	751340	668687	680955	913880	961833	926916	1.29337e+06	1.22257e+06	1.19873e+06	1.12355e+06	1.1832e+06	1.19338e+06	785250	702593	710141
657	+		C12 H24 N2 Na O5 P	330.131	331.139	6.039	1.13894e+06	DDA for preferred ion	[M+H]+1	403012	572879	1.08587e+06	904386	422879	454162	388503	403012	563447	583406	572879	1.08587e+06	1.07066e+06	1.13155e+06	819680	904386	911125	472353	422879	419466
643	+	Pulegone	C10 H16 O	152.12	153.127	6.082	1.17833e+06	DDA for preferred ion	[M+H]+1	636603	740576	1.04141e+06	1.0414e+06	646983	636603	508559	662615	739380	740576	764659	1.04141e+06	1.02661e+06	1.2039e+06	1.0408e+06	1.0414e+06	1.05792e+06	646983	627216	656751
394	+		C18 H27 Na O9	410.155	411.162	6.083	2.65826e+06	DDA for preferred ion	[M+H]+1	4812.89	60132.1	1.99742e+06	1.0589e+06	5651.43	6846.69	3490.03	4812.89	45896.6	60132.1	66109.1	1.99742e+06	1.79515e+06	2.75041e+06	930748	1.0589e+06	1.17669e+06	5651.43	8419.72	3463.17
463	+		C25 H16 N14 O7	624.133	625.14	6.089	2.04633e+06	DDA for preferred ion	[M+H]+1	1.2228e+06	950271	649156	860311	1.8299e+06	1.1094e+06	1.2228e+06	1.25135e+06	950271	881669	1.10267e+06	902534	619692	649156	905017	792319	860311	1.02992e+06	1.8299e+06	2.03868e+06
912	+		C17 H25 Na O8	380.145	381.152	6.094	582260	DDA for preferred ion	[M+H]+1	387286	473754	565289	534747	391284	387286	357652	388589	435679	502433	473754	402115	565289	569510	534747	562643	509322	428112	363056	391284
520	+	5-(acetylamino)-2,6-anhydro-3,5-dideoxy-4-O-hexyl-D-glycero-D-galacto-non-2-enonic acid	C17 H29 N O8	375.189	376.196	6.095	1.67287e+06	DDA for preferred ion	[M+H]+1	1.05262e+06	1.27548e+06	1.64818e+06	1.49596e+06	1.02696e+06	1.06877e+06	994690	1.05262e+06	1.18618e+06	1.35175e+06	1.27548e+06	1.64818e+06	1.63629e+06	1.66971e+06	1.51557e+06	1.49596e+06	1.37447e+06	1.21006e+06	994095	1.02696e+06
1099	+		C12 H14 N10 S	330.114	331.121	6.095	328373	DDA for preferred ion	[M+H]+1	2257.17	2682.54	236176	54913.2	1917.85	2442.29	2127.08	2257.17	2682.54	3105.29	2305.71	236176	231251	330578	40710.5	54913.2	90236.1	2264.86	1917.85	1658.11
593	+	Butyl benzoate	C11 H14 O2	178.099	179.107	6.096	1.35378e+06	DDA for preferred ion	[M+H]+1	800864	967214	1.34563e+06	1.1259e+06	810355	801610	772984	800864	921596	1.0275e+06	967214	1.34563e+06	1.33329e+06	1.37148e+06	1.1259e+06	1.16211e+06	1.10478e+06	889262	762917	810355
775	+		C19 H27 Na O10	438.15	439.157	6.11	831542	DDA for preferred ion	[M+H]+1	241436	399297	818127	707236	291790	382283	241436	232395	399297	332060	427849	818127	781309	844585	751918	549785	707236	405995	291790	269404
279	+	1-Methyl-2-(1-propyn-1-yl)benzene	C10 H10	130.078	131.085	6.114	4.30638e+06	DDA for preferred ion	[M+H]+1	7817.65	149621	2.95131e+06	1.43718e+06	9200.73	6594.71	13167	7817.65	120887	149621	194227	2.6263e+06	2.95131e+06	4.33365e+06	1.19474e+06	1.43718e+06	1.65725e+06	9200.73	6261.41	10612.4
278	+	(2E,4E,6E,8E)-2,4,6,8-Decatetraenal	C10 H12 O	148.089	131.085	6.116	4.30638e+06	DDA for preferred ion	[M+H-H2O]+1	7817.65	149621	2.95131e+06	1.43718e+06	9200.73	6647.88	13167	7817.65	120887	149621	194227	2.6263e+06	2.95131e+06	4.33365e+06	1.19474e+06	1.43718e+06	1.65725e+06	9200.73	6261.41	10612.4
1020	+		C19 H38 N5 Na O7	471.268	472.275	6.132	425676	DDA for preferred ion	[M+H]+1	228073	320799	296130	309056	301301	181326	290847	228073	278539	320799	409904	296130	264165	418024	306792	309056	359905	230275	301301	303993
583	+		C19 H17 N4 Na2 O4 P	442.079	443.086	6.141	1.39813e+06	DDA for preferred ion	[M+H]+1	609276	795233	1.10921e+06	1.0068e+06	605521	656502	602479	609276	795233	829025	793218	1.10921e+06	1.21081e+06	1.08896e+06	1.02605e+06	958312	1.0068e+06	662933	605521	595908
239	+	NP-019992	C10 H12 O4	196.074	197.081	6.145	5.18733e+06	DDA for preferred ion	[M+H]+1	1.62437e+06	2.15665e+06	4.57205e+06	3.54703e+06	1.601e+06	1.68193e+06	1.53106e+06	1.62437e+06	2.12963e+06	2.21534e+06	2.15665e+06	4.57205e+06	4.21161e+06	5.26642e+06	3.65409e+06	3.4481e+06	3.54703e+06	1.71164e+06	1.59648e+06	1.601e+06
99	+		C21 H33 N O12	491.2	492.207	6.148	1.98073e+07	DDA for preferred ion	[M+H]+1	51767.8	555541	1.37392e+07	5.69968e+06	47557.8	52481.9	45936.1	51767.8	438079	555541	690164	1.37392e+07	1.19167e+07	1.98526e+07	4.78782e+06	5.69968e+06	6.82344e+06	50677.5	47557.8	47230.8
261	+		C19 H24 N6 O10	496.155	497.163	6.149	4.64522e+06	DDA for preferred ion	[M+H]+1	7061.19	71000	3.03022e+06	1.03411e+06	5762.49	8020.95	6462.76	7061.19	71000	67974.4	107343	3.03022e+06	2.59861e+06	4.63906e+06	874745	1.03411e+06	1.28484e+06	7685.93	5509.92	5762.49
647	+		C22 H21 N6 O7 P	512.121	513.128	6.149	1.17241e+06	DDA for preferred ion	[M+H]+1	3471.46	53306.3	876641	428794	3565.37	4187.26	3471.46	3206.61	41601.4	53306.3	65819.6	876641	755178	1.14893e+06	377725	428794	495970	3565.37	3633.68	3400.27
1092	+		C9 H21 N3 Na O4 P	289.116	290.123	6.158	332687	DDA for preferred ion	[M+H]+1	236564	113746	36829.3	59686.5	198284	236564	161986	248455	114786	113746	74822.4	54905.3	36829.3	22381.1	60098.2	59686.5	30470.5	382373	198112	198284
347	+	NP-021018	C12 H18 O4	226.12	227.128	6.168	3.24524e+06	DDA for preferred ion	[M+H]+1	81488.1	225962	2.50674e+06	1.13316e+06	100506	64712.3	94634.3	81488.1	199649	225962	282383	2.08051e+06	2.50674e+06	3.25217e+06	1.04865e+06	1.13316e+06	1.47875e+06	83773.4	100506	114731
905	+		C17 H32 N3 Na3 O4	411.21	412.218	6.174	596293	DDA for preferred ion	[M+H]+1	413810	522846	448006	534073	412604	470872	358951	413810	522846	442911	581681	478477	448006	377766	545046	534073	501887	539937	412604	390010
264	+		C23 H41 N5 O8	515.294	516.301	6.18	4.62485e+06	DDA for preferred ion	[M+H]+1	2.42986e+06	3.18411e+06	3.35903e+06	3.56274e+06	3.36941e+06	1.84589e+06	3.17146e+06	2.42986e+06	2.94805e+06	3.18411e+06	4.56584e+06	3.35903e+06	2.95079e+06	4.5453e+06	3.52284e+06	3.56274e+06	3.83155e+06	2.47662e+06	3.36941e+06	3.39793e+06
824	+	3,6,9,12,15,18,21,24-Octaoxahexacosane-1,26-diyl diacetate	C22 H42 O12	498.267	521.257	6.183	747379	DDA for preferred ion	[M+Na]+1	284188	376219	511438	484207	385077	224062	369851	284188	352996	376219	549497	511438	451199	747930	483057	484207	526972	287924	385077	399168
1007	+	3-Methyl-N-(3-pentanylcarbamoyl)-L-valyl-L-alanyl-L-alpha-aspartyl-L-leucine	C25 H45 N5 O8	543.326	544.333	6.183	438018	DDA for preferred ion	[M+H]+1	214089	276207	244425	290697	299025	156472	287491	214089	248014	276207	423860	244425	222876	365557	290697	287947	312593	202085	299025	317422
568	+	neral	C10 H16 O	152.12	135.117	6.213	1.44222e+06	DDA for preferred ion	[M+H-H2O]+1	398086	618528	1.33924e+06	1.12014e+06	438067	398086	394005	458355	579303	618528	771830	1.47589e+06	1.33924e+06	1.33441e+06	1.12014e+06	1.42119e+06	999185	457190	425593	438067
398	+		C16 H27 Na O7	354.165	355.173	6.218	2.63021e+06	DDA for preferred ion	[M+H]+1	818434	1.34781e+06	2.36654e+06	2.12241e+06	925229	812314	818434	1.04986e+06	1.22014e+06	1.34781e+06	1.56157e+06	2.36654e+06	2.37996e+06	2.18611e+06	2.12241e+06	2.62751e+06	1.95738e+06	946056	925229	916911
569	+	2,6-Dimethyl-1,3,5,7-octatetraene	C10 H14	134.109	135.117	6.224	1.44222e+06	DDA for preferred ion	[M+H]+1	398086	618528	1.33924e+06	1.12014e+06	438067	398086	394005	458355	579303	618528	771830	1.47589e+06	1.33924e+06	1.33441e+06	1.12014e+06	1.42119e+06	999185	457190	425593	438067
196	+	(2S)-2-[(2-{[(2S,3R,4R,5S,6R)-3-Acetamido-2,5-dihydroxy-6-(hydroxymethyl)tetrahydro-2H-pyran-4-yl]oxy}propanoyl)amino]propanoic acid	C14 H24 N2 O9	364.15	365.157	6.235	7.01312e+06	DDA for preferred ion	[M+H]+1	63529.9	364251	6.53292e+06	4.10023e+06	58712.2	56679.6	64522.3	63529.9	308524	364251	434825	5.83014e+06	6.53292e+06	6.84844e+06	3.24695e+06	4.10023e+06	4.19399e+06	57593.2	58712.2	61314.9
391	+	Valerophenone	C11 H14 O	162.104	163.112	6.236	2.67172e+06	DDA for preferred ion	[M+H]+1	275942	114605	2.20377e+06	1.29328e+06	114200	264651	275942	309784	102093	114605	131099	1.9683e+06	2.20377e+06	2.58905e+06	1.02855e+06	1.29328e+06	1.3263e+06	114200	225230	63704.9
405	+		C19 H20 N8 Na2 O2	438.15	439.157	6.238	2.56178e+06	DDA for preferred ion	[M+H]+1	606019	738171	2.3898e+06	1.44965e+06	629413	595273	606019	695807	735415	784234	738171	2.3898e+06	2.31709e+06	2.53273e+06	1.38105e+06	1.44965e+06	1.55551e+06	674403	629413	601004
199	+	CMPF	C12 H16 O5	240.1	241.107	6.245	6.86158e+06	DDA for preferred ion	[M+H]+1	1.49755e+06	2.1822e+06	6.19845e+06	4.16077e+06	1.69887e+06	1.49755e+06	1.48269e+06	1.73612e+06	1.98557e+06	2.1822e+06	2.29347e+06	6.19845e+06	5.86302e+06	6.47122e+06	4.16077e+06	4.0249e+06	4.79758e+06	1.6829e+06	1.69887e+06	1.73286e+06
582	+		C16 H29 Na O8	372.178	395.167	6.247	1.39945e+06	DDA for preferred ion	[M+Na]+1	1837.8	87299.5	1.15813e+06	669505	1862.05	1820.28	1951.6	1837.8	73238.3	87299.5	114648	1.03692e+06	1.15813e+06	1.21128e+06	669505	619879	823547	1862.05	1924.85	1650.05
406	+		C19 H29 Na O11	456.161	439.157	6.248	2.56178e+06	DDA for preferred ion	[M+H-H2O]+1	606019	738171	2.3898e+06	1.44965e+06	629413	595273	606019	695807	735415	784234	738171	2.3898e+06	2.31709e+06	2.53273e+06	1.38105e+06	1.44965e+06	1.55551e+06	674403	629413	601004
804	+		C19 H34 N Na O8 S	459.189	460.196	6.249	791349	DDA for preferred ion	[M+H]+1	275235	286156	538867	277550	288778	268854	298039	275235	258043	286156	319896	667380	538867	489232	246448	277550	388531	316440	288778	249035
609	+	Umbelliferone	C9 H6 O3	162.032	163.039	6.251	1.29206e+06	DDA for preferred ion	[M+H]+1	454997	521996	1.10305e+06	807072	469163	454997	445571	491498	521996	593827	515681	1.10305e+06	1.03473e+06	1.21047e+06	807072	716133	837571	469163	424899	476449
606	+	3-Hydroxyadipic acid	C6 H10 O5	162.053	325.113	6.252	1.29924e+06	DDA for preferred ion	[2M+H]+1	41989.4	46033	1.04292e+06	307672	43313.4	43730.6	41595.2	41989.4	47659.7	46033	42914	1.04292e+06	1.01866e+06	1.22817e+06	297448	307672	521028	41593.5	44990	43313.4
194	+		C12 H24 N2 Na O4 P	314.137	315.144	6.255	7.13248e+06	DDA for preferred ion	[M+H]+1	191436	200216	5.48674e+06	1.4977e+06	184616	179879	191436	191949	200216	201686	199433	5.48674e+06	5.0622e+06	6.47823e+06	1.4977e+06	1.27717e+06	2.60449e+06	184616	186747	183898
390	+	4-Propylbenzene-1,2-diol	C9 H12 O2	152.084	153.091	6.255	2.6803e+06	DDA for preferred ion	[M+H]+1	116130	119880	2.15131e+06	652273	114320	104306	117027	116130	111106	119880	141736	2.15131e+06	2.02695e+06	2.5311e+06	652273	626205	1.0926e+06	113484	114320	140044
125	+		C20 H32 N5 Na O8	493.216	494.223	6.256	1.40216e+07	DDA for preferred ion	[M+H]+1	430986	446134	1.12179e+07	2.87905e+06	418258	407576	430986	435434	430647	455291	446134	1.12179e+07	1.04135e+07	1.24939e+07	2.87905e+06	2.73944e+06	5.18496e+06	408942	427802	418258
270	+	[(1S,2R,6S,7R,8S,10R,13R)-2,7,8-Trihydroxy-7,13-dimethyl-3-oxo-4,9-dioxatetracyclo[6.5.1.0~1,10~.0~6,10~]tetradec-6-yl]methyl beta-D-glucopyranoside	C21 H32 O12	476.189	477.196	6.256	4.51457e+06	DDA for preferred ion	[M+H]+1	91036.8	96093.6	3.38286e+06	787666	89760.3	89472.7	96323.9	91036.8	96093.6	98271.5	91531.8	3.38286e+06	3.21447e+06	3.94896e+06	787666	726782	1.52052e+06	86117.3	93321.7	89760.3
605	+		C7 H17 N8 O5 P	324.106	325.113	6.256	1.29924e+06	DDA for preferred ion	[M+H]+1	41989.4	46033	1.04292e+06	307672	43313.4	43730.6	41595.2	41989.4	47659.7	46033	42914	1.04292e+06	1.01866e+06	1.22817e+06	297448	307672	521028	41593.5	44990	43313.4
250	+		C14 H28 N2 Na O5 P	358.163	359.17	6.261	4.92666e+06	DDA for preferred ion	[M+H]+1	1.10656e+06	1.46424e+06	4.34918e+06	2.94819e+06	1.09691e+06	1.10656e+06	999199	1.22376e+06	1.46424e+06	1.38963e+06	1.47329e+06	4.54036e+06	4.34918e+06	4.28619e+06	2.94819e+06	2.68457e+06	3.50816e+06	1.2154e+06	1.09691e+06	997754
584	+		C31 H33 Na2 O7 P S	626.148	627.156	6.262	1.38984e+06	DDA for preferred ion	[M+H]+1	632840	558717	1.06832e+06	760134	606320	595237	632840	692444	533428	599951	558717	1.22888e+06	1.06832e+06	896492	760134	561676	881473	635583	606320	605328
533	+		C26 H35 N3 Na2 O9	579.216	580.224	6.267	1.61674e+06	DDA for preferred ion	[M+H]+1	86793.6	130993	1.07511e+06	654444	77939.3	85246.3	86793.6	97406.8	112621	131220	130993	992178	1.07511e+06	1.34378e+06	654444	533291	993326	85309.1	77939.3	76251.1
1003	+		C16 H31 N2 Na O S2	354.179	355.186	6.269	444474	DDA for preferred ion	[M+H]+1	2934.01	3091.44	266166	24490.3	3275.12	2934.01	2885.91	3042.37	2560.94	3091.44	3569.18	262396	266166	384857	23921.6	24490.3	82777.3	3275.12	3019.66	3472.2
1183	+		C20 H36 N6 O10	520.25	521.257	6.27	233087	DDA for preferred ion	[M+H]+1	80305.6	87065.8	128907	117141	75853.7	232225	80305.6	66397.7	85907	87065.8	119232	128907	109593	163965	117141	111531	141242	63979.5	83760.5	75853.7
397	+	phenylpropiolic acid	C9 H6 O2	146.037	147.044	6.271	2.64587e+06	DDA for preferred ion	[M+H]+1	1.91781e+06	1.69427e+06	1.87325e+06	1.83302e+06	1.97866e+06	1.91781e+06	1.89102e+06	2.28929e+06	1.77825e+06	1.67989e+06	1.69427e+06	2.03749e+06	1.87325e+06	1.56686e+06	2.03259e+06	1.83302e+06	1.71082e+06	2.16303e+06	1.97866e+06	1.72607e+06
863	+	4-(5,7-Dihydroxy-4-oxo-4H-chromen-2-yl)-2-(β-D-glucopyranosyloxy)phenyl β-D-glucopyranoside	C27 H30 O16	610.153	611.161	6.282	676353	DDA for preferred ion	[M+H]+1	374821	354248	502042	490812	365021	374821	368509	433870	336034	354248	367061	570033	502042	409637	490812	350061	516122	405294	338108	365021
287	+		C12 H27 N4 O6 P	354.165	355.173	6.302	4.14381e+06	DDA for preferred ion	[M+H]+1	1.15661e+06	1.62746e+06	3.82815e+06	3.18935e+06	1.15832e+06	1.15661e+06	1.15058e+06	1.49691e+06	1.52444e+06	1.62746e+06	1.72909e+06	3.50859e+06	4.01793e+06	3.82815e+06	2.88469e+06	3.20817e+06	3.18935e+06	1.38282e+06	1.02074e+06	1.15832e+06
416	+	HD3000000	C10 H16 O	152.12	135.117	6.308	2.42109e+06	DDA for preferred ion	[M+H-H2O]+1	864564	1.18308e+06	2.16594e+06	1.88478e+06	874543	864564	861444	1.04271e+06	1.12865e+06	1.18308e+06	1.25696e+06	1.97924e+06	2.23937e+06	2.16594e+06	1.78923e+06	1.88478e+06	1.93623e+06	1.02041e+06	780062	874543
611	+		C21 H42 N5 Na O8	515.294	516.301	6.31	1.27613e+06	DDA for preferred ion	[M+H]+1	513489	663341	902970	861286	629459	401921	649503	513489	627944	663341	920755	902970	873346	1.1904e+06	861286	836710	1.08853e+06	488983	648897	629459
401	+	(+)-Procyanidin B2	C30 H26 O12	578.142	579.15	6.321	2.5813e+06	DDA for preferred ion	[M+H]+1	1.94785e+06	1.87857e+06	1.78625e+06	1.75815e+06	1.75165e+06	2.50156e+06	1.89182e+06	1.94785e+06	2.23886e+06	1.81357e+06	1.87857e+06	2.07062e+06	1.78625e+06	1.46087e+06	1.81669e+06	1.60849e+06	1.75815e+06	2.29437e+06	1.75165e+06	1.45836e+06
219	+		C22 H30 N Na O8	459.189	460.196	6.323	5.74857e+06	DDA for preferred ion	[M+H]+1	2.48636e+06	3.04576e+06	5.61363e+06	3.98885e+06	2.05024e+06	2.82618e+06	2.1343e+06	2.48636e+06	3.10598e+06	2.98155e+06	3.04576e+06	5.61363e+06	5.66584e+06	5.24411e+06	3.83269e+06	4.01659e+06	3.98885e+06	3.10622e+06	2.05024e+06	1.91682e+06
136	+	N-[(4-Hydroxyphenyl)acetyl]-L-cysteinyl-D-valine	C16 H22 N2 O5 S	354.125	355.132	6.329	1.2216e+07	DDA for preferred ion	[M+H]+1	2.43564e+06	3.80906e+06	1.09657e+07	8.33155e+06	2.42472e+06	2.43564e+06	2.22867e+06	3.05221e+06	3.53287e+06	3.80906e+06	4.28724e+06	1.06399e+07	1.09657e+07	1.21735e+07	8.05726e+06	8.33155e+06	8.60019e+06	2.90032e+06	2.38698e+06	2.42472e+06
987	+	Methyl (E,E,Z)-2,4,6-Decatrienoate	C11 H16 O2	180.115	163.112	6.341	468246	DDA for preferred ion	[M+H-H2O]+1	267348	193506	375487	275523	203468	255279	267348	301335	183148	193506	193708	358815	375487	459083	275523	316827	255560	189732	302453	203468
297	+	6a-Isopropyl-1-oxo-1,3,3b,4,4a,6,6a,7a,7b,8b,9,10-dodecahydrotrisoxireno[6,7:8a,9:4b,5]phenanthro[1,2-c]furan-6-yl 4-morpholinylacetate	C25 H31 N O8	473.205	474.212	6.354	3.9175e+06	DDA for preferred ion	[M+H]+1	1.56875e+06	2.21787e+06	3.87524e+06	3.39442e+06	1.63821e+06	1.56875e+06	1.29133e+06	1.70843e+06	1.97701e+06	2.32077e+06	2.21787e+06	3.87524e+06	3.88874e+06	3.59424e+06	2.96872e+06	3.39615e+06	3.39442e+06	1.89185e+06	1.63821e+06	1.62875e+06
1229	+		C12 H12 N2 Na O3 P	286.048	287.055	6.358	186061	DDA for preferred ion	[M+H]+1	119220	122168	70551	95539.2	163366	119220	117526	141817	106713	123033	122168	92498.3	68336.4	70551	101647	75073.9	95539.2	117238	163366	168600
81	+	2-(3,4-Dihydroxyphenyl)-5-hydroxy-4-oxo-4H-chromen-7-yl 2-O-hexopyranuronosylhexopyranoside	C27 H28 O17	624.133	625.14	6.362	2.7969e+07	DDA for preferred ion	[M+H]+1	1.83015e+07	1.57419e+07	1.02397e+07	1.4146e+07	2.5643e+07	1.59153e+07	1.83015e+07	1.96046e+07	1.39326e+07	1.74339e+07	1.57419e+07	1.25256e+07	9.72289e+06	1.02397e+07	1.56673e+07	1.22084e+07	1.4146e+07	1.76812e+07	2.5643e+07	2.63522e+07
500	+		C18 H35 N3 Na O9 P	491.2	492.207	6.362	1.79206e+06	DDA for preferred ion	[M+H]+1	257156	409203	1.39339e+06	991248	258722	257156	232842	302118	391751	441784	409203	1.39339e+06	1.38059e+06	1.78462e+06	890130	991248	1.13962e+06	294632	258722	231968
975	+		C21 H29 Na O12	496.156	497.163	6.366	481669	DDA for preferred ion	[M+H]+1	95687.8	134374	376274	294983	115690	95687.8	91373.2	128671	111574	157405	134374	376274	362222	457367	294983	283325	327790	115690	132409	102491
320	+	Jasmonic acid	C12 H18 O3	210.126	211.133	6.383	3.56363e+06	DDA for preferred ion	[M+H]+1	65128	141812	2.55094e+06	1.44917e+06	38951.6	65128	65138.5	42430.4	139122	141812	216781	2.19274e+06	2.55094e+06	3.54674e+06	1.20029e+06	1.44917e+06	1.69868e+06	48099.9	38951.6	36524.7
840	+	Oxindole	C8 H7 N O	133.053	134.06	6.388	720329	DDA for preferred ion	[M+H]+1	105579	324538	372578	584753	106305	86575.5	105579	155940	228434	328310	324538	643936	371058	372578	656718	479532	584753	106305	103266	149538
1008	+		C27 H57 N5 Na3 O6 P	647.373	648.38	6.388	437588	DDA for preferred ion	[M+H]+1	212277	284658	212331	321799	334907	147504	277916	212277	254068	284658	420801	212331	188033	333923	321799	275604	326122	219327	336441	334907
722	+		C25 H46 N4 Na2 O10	608.302	609.309	6.395	938704	DDA for preferred ion	[M+H]+1	430164	548957	508173	633203	657309	302460	575060	430164	533212	548957	858660	508173	437267	684469	652225	581695	633203	434969	657309	661984
921	+	3,6,9,12,15,18,21,24,27,30-Decaoxadotriacontane-1,32-diyl diacetate	C26 H50 O14	586.32	587.328	6.4	559111	DDA for preferred ion	[M+H]+1	262859	341868	302099	381425	394536	186390	349849	262859	322874	341868	527152	302099	245027	441448	386390	361772	381425	252860	396723	394536
945	+		C30 H55 N3 Na2 O8	631.378	632.385	6.402	517349	DDA for preferred ion	[M+H]+1	212108	287667	236526	339723	335622	138099	290062	212108	278668	287667	481946	236526	206172	381304	339723	310835	366824	216070	335622	336759
696	+		C24 H49 N O13	559.32	560.328	6.408	1.01853e+06	DDA for preferred ion	[M+H]+1	482281	669899	540152	708864	724532	345427	646324	482281	638709	669899	992989	540152	508395	784206	708864	696042	799804	514434	726571	724532
894	+	(2E,6E,8E,10E)-2,6,8,10-Dodecatetraenoic acid	C12 H16 O2	192.115	175.112	6.408	611090	DDA for preferred ion	[M+H-H2O]+1	10377	31276.3	509344	250890	6731.72	10839.2	9294.75	10377	31276.3	26034.8	43446.9	509344	404757	609612	221290	250890	288163	19764.6	6731.72	6688.48
1101	+		C14 H23 N O9	349.137	350.144	6.41	324535	DDA for preferred ion	[M+H]+1	144347	204627	248121	316194	152258	107221	144347	206035	183896	204627	262307	195922	248121	249642	316194	317841	252835	190885	129771	152258
865	+	NP-003024	C12 H14 O5	238.084	239.091	6.411	665273	DDA for preferred ion	[M+H]+1	290380	359162	613185	561686	307447	269745	290380	292685	348796	359162	402823	613185	566756	646377	587982	529630	561686	317355	304677	307447
669	+	3-Butenylbenzene	C10 H12	132.094	133.101	6.426	1.10539e+06	DDA for preferred ion	[M+H]+1	56001.1	128600	928119	546540	79273.7	55369.6	77471.1	56001.1	117795	128600	152629	928119	784592	1.1064e+06	485240	546540	603250	92277.5	46380.8	79273.7
1027	+	3,4-Methylenedioxycinnamaldehyde	C10 H8 O3	176.047	177.055	6.431	411928	DDA for preferred ion	[M+H]+1	224411	257492	368470	335100	225968	183042	224411	297595	257492	211345	271221	335019	368470	391231	335100	356006	295243	261378	225968	221761
349	+		C19 H31 Na O9	426.186	427.194	6.436	3.2293e+06	DDA for preferred ion	[M+H]+1	3061.63	77163	2.44447e+06	1.19152e+06	5046.24	2209.16	3809.65	3061.63	70618.5	77163	110044	2.44447e+06	2.15397e+06	3.22926e+06	1.03344e+06	1.19152e+06	1.56012e+06	3801.73	6141.46	5046.24
958	+		C20 H32 N5 Na O6	461.226	462.233	6.443	503419	DDA for preferred ion	[M+H]+1	360143	364208	333915	427349	310436	344670	360143	382325	364208	346819	418644	333915	344783	313940	427349	444919	354396	475370	303405	310436
1077	+		C12 H22 N2 Na O P	264.136	265.143	6.443	359656	DDA for preferred ion	[M+H]+1	265698	268828	245460	306043	221222	265698	257168	279717	268828	255257	291728	245460	252097	219863	306043	315773	250391	350004	221222	218129
995	+		C20 H27 N4 Na O6	442.181	443.189	6.459	456573	DDA for preferred ion	[M+H]+1	2106.86	10445.8	145036	160597	3983.98	1553.16	3760.08	2106.86	10445.8	5574.98	13504.5	145036	126607	353876	79379.8	160597	310844	4307.79	3462.18	3983.98
1015	+	MFCD00027233	C11 H14	146.109	147.117	6.465	429194	DDA for preferred ion	[M+H]+1	65579.5	92885.2	306162	190966	81036.6	42298.7	65579.5	72516.1	92885.2	121010	57934.9	306162	276454	413782	143372	190966	214549	88841.9	67377.9	81036.6
411	+	2,4(1H,3H)-Pyrimidinedione, 1-[5-O-(5-amino-5-deoxy-beta-D-ribofuranosyl)-3,6-dideoxy-6-[[2-(4-pyridinyl)ethyl]amino]-alpha-L-lyxo-hexofuranosyl]-	C22 H31 N5 O8	493.216	494.223	6.466	2.49852e+06	DDA for preferred ion	[M+H]+1	12995.8	102644	1.59124e+06	831030	13598.1	12995.8	18309.2	12174.3	84825.2	102644	119151	1.59124e+06	1.45931e+06	2.41743e+06	664226	831030	1.06737e+06	20091.6	9035.8	13598.1
1014	+	2,4,6-Undecatrienal	C11 H16 O	164.12	147.117	6.466	429194	DDA for preferred ion	[M+H-H2O]+1	68101.9	92885.2	306162	190966	81036.6	46305.3	68101.9	72516.1	92885.2	121010	57934.9	306162	276454	413782	143372	190966	214549	88841.9	69601.4	81036.6
740	+	N-(1,3-Dihydroxy-2-propanyl)-2-(beta-D-glucopyranosyloxy)benzamide	C16 H23 N O9	373.137	374.144	6.467	893867	DDA for preferred ion	[M+H]+1	691808	766371	707191	705672	579027	546846	691808	732005	637515	792360	766371	707191	692550	753719	694938	859286	705672	642983	577206	579027
537	+		C22 H28 N2 Na2 O5	446.179	447.186	6.471	1.58982e+06	DDA for preferred ion	[M+H]+1	1.10006e+06	1.34791e+06	1.07988e+06	1.53307e+06	1.26412e+06	1.14884e+06	1.10006e+06	958393	1.34791e+06	1.24391e+06	1.5039e+06	1.17443e+06	984219	1.07988e+06	1.56429e+06	1.18805e+06	1.53307e+06	1.26412e+06	1.31009e+06	1.25292e+06
182	+		C28 H57 N O15	647.373	648.38	6.472	7.8381e+06	DDA for preferred ion	[M+H]+1	3.94743e+06	6.35939e+06	4.88582e+06	5.84628e+06	6.3074e+06	2.85401e+06	6.02699e+06	3.94743e+06	5.19425e+06	6.35939e+06	7.86392e+06	4.88582e+06	4.22284e+06	7.08295e+06	5.72455e+06	5.84628e+06	6.61454e+06	4.38254e+06	6.3074e+06	6406963
273	+	(2R,6S)-2-(1-Cyclohexen-1-ylmethyl)-6-(hydroxymethyl)-2H-pyran-3(6H)-one	C13 H18 O3	222.126	223.133	6.473	4.45758e+06	DDA for preferred ion	[M+H]+1	35928.7	172716	3.75151e+06	1.80877e+06	23892	64578.1	32456.5	35928.7	122326	172716	218877	3.75151e+06	3.05722e+06	4.44459e+06	1.58241e+06	1.80877e+06	1.92919e+06	23892	8077.28	35119.1
173	+		C18 H35 O5 P3	424.171	425.178	6.474	8.23574e+06	DDA for preferred ion	[M+H]+1	6711.49	442496	6.4429e+06	3.86301e+06	6490.18	6702.06	10868.8	6711.49	293382	442496	535736	6.4429e+06	5.73175e+06	8.13192e+06	3.18564e+06	3.86301e+06	4.11285e+06	7418.01	6084.29	6490.18
412	+		C19 H33 N O9	419.215	420.223	6.475	2.47464e+06	DDA for preferred ion	[M+H]+1	2264.71	105648	2.00334e+06	1.01376e+06	3441.15	2221.57	3400.8	2264.71	71269.2	105648	123191	2.00334e+06	1.62806e+06	2.41555e+06	855324	1.01376e+06	1.06219e+06	2572.65	3647.51	3441.15
1107	+	(2S)-4-(2,4-Dihydroxyphenyl)-2-butanyl beta-D-xylopyranoside	C15 H22 O7	314.137	315.144	6.475	321713	DDA for preferred ion	[M+H]+1	255697	289793	232077	288171	271607	255697	257770	251920	304999	276317	289793	256072	231793	232077	313179	260056	288171	299551	271607	267885
1146	+	2-Methoxy-4-(3-methoxy-1-propenyl)-phenol	C11 H14 O3	194.094	195.102	6.477	276388	DDA for preferred ion	[M+H]+1	194724	231947	204916	252398	216240	195272	194724	190458	247139	214326	231947	210595	188771	204916	252398	213443	259676	233775	215757	216240
607	+	VALGANCICLOVIR, (R)-	C14 H22 N6 O5	354.165	355.173	6.479	1.29722e+06	DDA for preferred ion	[M+H]+1	673828	964927	1.11409e+06	1.14876e+06	681417	673828	653591	755054	948893	964927	1.04724e+06	1.06596e+06	1.17876e+06	1.11409e+06	1.13294e+06	1.30006e+06	1.14876e+06	841780	632677	681417
758	+		C13 H17 N4 Na O2	284.126	285.133	6.479	864725	DDA for preferred ion	[M+H]+1	702420	791660	616961	765467	756688	715371	702420	697596	840619	766037	791660	701958	596724	616961	848991	724680	765467	799992	756688	741838
716	+		C25 H53 N5 Na3 O5 P	603.347	604.354	6.491	954999	DDA for preferred ion	[M+H]+1	455364	622724	519085	667288	659666	309020	665254	455364	519569	622724	933001	519085	480847	728815	608073	667288	760055	466384	659666	669891
192	+		C26 H26 O16	594.122	595.13	6.506	7.29867e+06	DDA for preferred ion	[M+H]+1	4.70649e+06	4.24604e+06	2.84911e+06	3.81507e+06	6.43201e+06	3.83353e+06	4.70649e+06	5.128e+06	3.50436e+06	4.43905e+06	4.24604e+06	3.35276e+06	2.80801e+06	2.84911e+06	4.0339e+06	3.48351e+06	3.81507e+06	4.2723e+06	6.43201e+06	6.76078e+06
1169	+		C9 H20 N2 Na O2 P	242.115	243.123	6.51	246960	DDA for preferred ion	[M+H]+1	132313	131490	112602	114125	94572.4	148915	132313	128574	102109	131490	149394	112602	131792	109261	105810	152150	114125	228710	94572.4	71859.8
783	+	TCMDC-131764	C16 H14 O9	350.064	351.071	6.511	818194	DDA for preferred ion	[M+H]+1	688724	524252	355320	417348	675225	688724	601026	710185	597721	524252	508970	397774	355320	276008	466698	417348	405933	807950	675225	632617
1039	+	NP-013210	C12 H14 O3	206.094	207.102	6.512	395759	DDA for preferred ion	[M+H]+1	228940	258015	305418	296890	210524	238001	213121	228940	217469	269160	258015	382823	286321	305418	276339	348571	296890	370504	210524	183965
1040	+	(3Z,6R,7R)-3-Butylidene-6,7-dihydroxy-4,5,6,7-tetrahydro-2-benzofuran-1(3H)-one	C12 H16 O4	224.105	207.102	6.514	395759	DDA for preferred ion	[M+H-H2O]+1	228940	258015	305418	296890	210524	238001	213121	228940	217469	269160	258015	382823	286321	305418	276339	348571	296890	370504	210524	183965
337	+	(7E)-9-Hydroxy-7-nonene-3,5-diynoic acid	C9 H8 O3	164.047	147.044	6.522	3.33937e+06	DDA for preferred ion	[M+H-H2O]+1	3.10908e+06	2.67586e+06	1.72383e+06	2.13953e+06	3.06566e+06	2.94015e+06	3.10908e+06	3.2587e+06	2.67586e+06	2.75207e+06	2.52297e+06	1.94388e+06	1.72383e+06	1.52218e+06	2.13953e+06	2.14807e+06	2.01587e+06	3.16615e+06	3.06566e+06	2.99536e+06
557	+		C22 H35 N3 Na O9 P	539.2	540.208	6.526	1.49056e+06	DDA for preferred ion	[M+H]+1	1.35643e+06	1.23574e+06	733688	882725	1.35231e+06	1.33585e+06	1.45101e+06	1.35643e+06	1.09892e+06	1.23817e+06	1.23574e+06	798036	733688	688135	934356	882725	856890	1.27032e+06	1.35231e+06	1.39437e+06
653	+		C30 H34 Na4 O7	598.19	599.197	6.53	1.14941e+06	DDA for preferred ion	[M+H]+1	983224	962326	745530	842187	1.00139e+06	1.0159e+06	983224	915230	1.00045e+06	930195	962326	786442	745530	620875	842187	885459	834526	1.07692e+06	1.00139e+06	851677
238	+		C30 H61 N O16	691.399	692.406	6.534	5.19828e+06	DDA for preferred ion	[M+H]+1	2.96317e+06	3.9757e+06	3.52278e+06	4.43953e+06	4.27595e+06	2.14469e+06	3.98739e+06	2.96317e+06	3.45799e+06	3.9757e+06	5.11028e+06	3.52278e+06	3.35294e+06	4.80732e+06	4.38213e+06	4.43953e+06	4.78521e+06	3.03937e+06	4.50244e+06	4.27595e+06
844	+		C29 H37 N3 Na2 O12	665.217	666.224	6.538	704035	DDA for preferred ion	[M+H]+1	48020	68754.4	468240	346711	45504.8	48020	47531.6	61859.6	63939.1	71649	68754.4	453731	468240	723906	328889	346711	444558	52711.2	45349.3	45504.8
798	+		C27 H54 N5 Na O11	647.373	648.38	6.564	801241	DDA for preferred ion	[M+H]+1	519869	672489	533303	663465	688506	337191	599364	519869	476153	672489	797063	533303	504383	751061	652184	663465	724593	440562	715821	688506
1193	+		C27 H34 N2 Na O8 P5	692.09	693.097	6.576	229276	DDA for preferred ion	[M+H]+1	191168	134236	86374.8	108549	221792	160704	191168	200020	132693	169713	134236	86374.8	79210	89964.7	108549	105347	119025	155399	221792	226306
103	+	6-(beta-D-Glucopyranosyloxy)-5-hydroxy-4-oxo-2-phenyl-4H-chromen-7-yl beta-D-glucopyranosiduronic acid	C27 H28 O16	608.138	609.145	6.578	1.88868e+07	DDA for preferred ion	[M+H]+1	1.22167e+07	1.0025e+07	7.45247e+06	8.83086e+06	1.64518e+07	1.02104e+07	1.22167e+07	1.38297e+07	9.06838e+06	1.12543e+07	1.0025e+07	8.20827e+06	7.03788e+06	7.45247e+06	1.00282e+07	8.73848e+06	8.83086e+06	1.09884e+07	1.69499e+07	1.64518e+07
1084	+	1-Adamantanol	C10 H16 O	152.12	153.127	6.58	346239	DDA for preferred ion	[M+H]+1	159280	219677	298455	296283	162533	159280	154638	172733	211028	219677	226283	333281	208576	298455	296283	316256	268303	191330	148949	162533
1162	+		C8 H12 N2 Na O P	206.058	207.065	6.58	254940	DDA for preferred ion	[M+H]+1	169444	152031	209465	197065	166484	171476	165270	169444	152031	179474	142061	209465	220514	186509	216169	197065	164929	158918	171963	166484
309	+		C35 H65 N Na4 O9	735.425	736.432	6.587	3.69125e+06	DDA for preferred ion	[M+H]+1	2.02846e+06	2.6645e+06	2.66168e+06	3.13452e+06	2.84076e+06	1.34033e+06	2.67471e+06	2.02846e+06	2.46789e+06	2.6645e+06	3.243e+06	2.6055e+06	2.66168e+06	3.57326e+06	3.13452e+06	3.5893e+06	2.73129e+06	1.87114e+06	3.10389e+06	2.84076e+06
1198	+	Sobrerol	C10 H18 O2	170.131	171.138	6.597	222864	DDA for preferred ion	[M+H]+1	110513	141214	178960	177007	110813	110513	102070	124607	143508	127330	141214	206261	178960	172491	183651	177007	141635	119090	110813	103805
673	+	(2R,3R,4R,5R)-2-[(10S)-10,13-Dihydroxytridecyl]-5-(hydroxymethyl)-3,4-pyrrolidinediol	C18 H37 N O5	347.267	348.274	6.6	1.08886e+06	DDA for preferred ion	[M+H]+1	36354.1	126076	910717	735187	38564.6	40128.8	36354.1	31263.4	126076	134945	113296	910717	817267	1.06333e+06	735187	765319	578397	45277	28433.7	38564.6
836	+		C15 H24 N4 Na2 O3	354.165	355.173	6.602	730091	DDA for preferred ion	[M+H]+1	221980	350691	613553	483771	175996	221980	205049	229502	400642	315724	350691	613553	680216	534016	483771	614262	454106	267908	175996	152627
1227	+		C16 H32 N2 Na O4 P	370.199	371.206	6.614	191755	DDA for preferred ion	[M+H]+1	174730	150590	160755	157663	158554	178412	174730	156968	161817	150590	90436.9	160755	169875	150841	177956	157663	82115.9	178260	158554	146200
209	+	(2S)-4-(2,4-Dihydroxyphenyl)-2-butanyl beta-D-xylopyranoside	C15 H22 O7	314.137	315.144	6.619	6.38996e+06	DDA for preferred ion	[M+H]+1	2.32223e+06	3.22887e+06	5.07752e+06	5.26947e+06	2.33224e+06	2.28232e+06	2.32223e+06	2.73111e+06	3.37323e+06	3.09345e+06	3.22887e+06	5.53665e+06	5.07752e+06	4.55731e+06	5.81775e+06	5.26947e+06	2.6042e+06	2.58811e+06	2.33224e+06	2.1715e+06
460	+		C14 H22 O11 S	398.089	399.096	6.619	2.07206e+06	DDA for preferred ion	[M+H]+1	1.3109e+06	1.51202e+06	1.71278e+06	1.75021e+06	1.17248e+06	1.26655e+06	1.3109e+06	1.33082e+06	1.63252e+06	1.51202e+06	1.40015e+06	1.71278e+06	1.8307e+06	1.59211e+06	1.75021e+06	1.91634e+06	968868	1.23467e+06	1.16384e+06	1.17248e+06
143	+	4-Propylbenzene-1,2-diol	C9 H12 O2	152.084	153.091	6.62	1.12651e+07	DDA for preferred ion	[M+H]+1	4.02015e+06	5.86918e+06	9.49326e+06	9.65657e+06	4.18548e+06	4.02015e+06	4.01972e+06	4.80094e+06	6.37392e+06	5.7621e+06	5.86918e+06	1.00666e+07	9.49326e+06	8.16193e+06	1.05588e+07	9.65657e+06	4.90982e+06	4.65276e+06	4.18548e+06	4.05367e+06
949	+		C12 H20 N2 Na O5 P	326.1	327.107	6.63	512268	DDA for preferred ion	[M+H]+1	298925	288480	396701	332402	272629	356614	278245	298925	302177	288480	245112	468478	383406	396701	332402	338995	177181	304425	272629	249546
385	+	phenylpropiolic acid	C9 H6 O2	146.037	147.044	6.631	2.73749e+06	DDA for preferred ion	[M+H]+1	2.04508e+06	1.84919e+06	2.13342e+06	1.75623e+06	1.87883e+06	2.04508e+06	1.97966e+06	2.08841e+06	1.95977e+06	1.84919e+06	1.55172e+06	2.48416e+06	2.13342e+06	2.00927e+06	2.00286e+06	1.75623e+06	1.09137e+06	2.10633e+06	1.87883e+06	1.74673e+06
471	+		C21 H28 N2 Na4 O3	448.171	449.178	6.639	1.96737e+06	DDA for preferred ion	[M+H]+1	722419	794370	1.48503e+06	1.45442e+06	435414	722419	615631	740949	844756	717968	794370	1.48503e+06	1.78837e+06	1.44051e+06	1.45442e+06	1.699e+06	762883	863085	435414	396692
210	+	Quercetin-3β-D-glucoside	C21 H20 O12	464.095	465.103	6.647	6.28921e+06	DDA for preferred ion	[M+H]+1	6.11963e+06	5.53162e+06	4.71808e+06	4.83947e+06	4.97038e+06	6.24167e+06	5.96438e+06	6.11963e+06	6.06216e+06	5.53162e+06	5.16517e+06	5.06996e+06	4.71808e+06	4.27175e+06	5.29072e+06	4.83947e+06	2.99475e+06	6.15455e+06	4.96771e+06	4.97038e+06
85	+	5-Hydroxy-2-(4-hydroxy-3-methoxyphenyl)-4-oxo-4H-chromen-7-yl 2-O-hexopyranuronosylhexopyranoside	C28 H30 O17	638.148	639.156	6.649	2.34754e+07	DDA for preferred ion	[M+H]+1	1.92251e+07	1.52746e+07	1.38095e+07	1.21634e+07	2.14151e+07	1.19194e+07	1.92251e+07	1.97923e+07	1.40467e+07	1.67234e+07	1.52746e+07	1.48999e+07	1.28661e+07	1.38095e+07	1.21634e+07	1.54297e+07	1.09379e+07	1.68218e+07	2.14151e+07	2.1869e+07
312	+	Quercetin	C15 H10 O7	302.043	303.05	6.649	3.67496e+06	DDA for preferred ion	[M+H]+1	3.48319e+06	3.18221e+06	2.69936e+06	2.74792e+06	2.89051e+06	3.59226e+06	3.31155e+06	3.48319e+06	3.51935e+06	3.18221e+06	2.9729e+06	2.94783e+06	2.69936e+06	2.42173e+06	3.07221e+06	2.74792e+06	1.71631e+06	3.55788e+06	2.89051e+06	2.83123e+06
810	+	Ethyl 4-(5-cyano-4-oxo-1,3-diazaspiro[5.5]undec-1-en-2-yl)-1-piperazinecarboxylate	C17 H25 N5 O3	347.194	348.202	6.665	782707	DDA for preferred ion	[M+H]+1	431336	495288	660427	641971	402292	512410	431336	419049	492466	495288	505160	651545	660427	716425	586875	657230	641971	506837	402292	329578
1259	+	[Similar to: THC; ΔMass: -0.0979 Da]	C13 H24 Na O5 P	314.127	315.134	6.668	124673	DDA for preferred ion	[M+H]+1	94534	99132.3	110490	105665	101934	90046.2	94534	113224	95246.3	100871	99132.3	93009.8	110490	114286	105665	107155	95747.9	98029.4	103634	101934
1058	+		C16 H33 N2 Na3 O3 S2	434.161	435.169	6.691	375962	DDA for preferred ion	[M+H]+1	118654	161519	271279	273985	125051	118811	118654	116934	145843	166277	161519	271279	267934	349464	244867	273985	307343	131646	125051	124744
467	+	4-Aminophenyl 4-O-hexopyranosylhexopyranoside	C18 H27 N O11	433.158	434.165	6.693	1.97599e+06	DDA for preferred ion	[M+H]+1	649329	891886	1.45481e+06	1.45641e+06	661099	658378	610845	649329	769547	900615	891886	1.43273e+06	1.45481e+06	1.88001e+06	1.32036e+06	1.45641e+06	1.69951e+06	683380	633508	661099
485	+		C18 H24 O11	416.132	417.139	6.693	1.90534e+06	DDA for preferred ion	[M+H]+1	645267	874140	1.47562e+06	1.44882e+06	640602	647147	628768	645267	723858	876382	874140	1.47562e+06	1.45495e+06	1.87431e+06	1.3235e+06	1.44882e+06	1.58166e+06	673160	622693	640602
684	+	2,5-Dihydroxy-3-pentyl-1,4-benzoquinone	C11 H14 O4	210.089	193.086	6.693	1.05814e+06	DDA for preferred ion	[M+H-H2O]+1	401066	504136	891168	838612	380890	401066	375452	404770	432828	520182	504136	866666	891168	1.06948e+06	771328	838612	916274	395885	367703	380890
1062	+		C13 H28 N6 Na4 O2 S2	456.131	457.138	6.725	375094	DDA for preferred ion	[M+H]+1	76462.5	109827	262711	172303	72481.7	76462.5	72898.2	113299	105849	109827	112327	185604	262711	263290	155109	213537	172303	91210.1	61431	72481.7
523	+	N-{(1S)-3-Ethoxy-1-[(3aR,5R,6S,6aR)-6-methoxy-2,2-dimethyltetrahydrofuro[2,3-d][1,3]dioxol-5-yl]-3-oxopropyl}-L-valine	C18 H31 N O8	389.205	390.212	6.728	1.64113e+06	DDA for preferred ion	[M+H]+1	29670.4	55758.4	585832	439924	32126.5	29670.4	22353.7	36160.6	55758.4	40838.2	69715.6	585832	569353	1.2417e+06	314688	597642	439924	34947.5	32126.5	27976.8
915	+	[Similar to: Rutin; ΔMass: -308.0533 Da]	C10 H20 N2 Na O5 P	302.1	325.089	6.729	575110	DDA for preferred ion	[M+Na]+1	130547	144964	454241	375567	148761	130547	114600	182045	132323	163104	144964	508188	454241	385291	369656	375567	400498	160219	102906	148761
318	+	(2E,6E,8E,10E)-2,6,8,10-Dodecatetraenoic acid	C12 H16 O2	192.115	193.122	6.731	3.57352e+06	DDA for preferred ion	[M+H]+1	219972	370141	1.80261e+06	1.02145e+06	152192	219972	77756.2	335267	223405	607347	370141	1.80261e+06	1.7584e+06	3.21554e+06	916452	1.02145e+06	1.14046e+06	119531	179073	152192
989	+	(2R,3E)-4-[(1R)-2,6,6-Trimethyl-4-oxo-2-cyclohexen-1-yl]-3-buten-2-yl beta-D-glucopyranoside	C19 H30 O7	370.199	393.188	6.733	465977	DDA for preferred ion	[M+Na]+1	180895	199549	347599	303422	191729	193620	139977	180895	199549	209948	197163	347599	392112	265069	339642	303422	279281	235873	145286	191729
1181	+		C30 H24 N2 Na2 O3 P4	630.053	631.061	6.741	236080	DDA for preferred ion	[M+H]+1	134525	137490	179681	169596	114464	144851	107672	134525	109918	146767	137490	179681	150888	183237	169596	154881	188977	166049	108689	114464
564	+		C22 H33 Na O12	512.187	513.194	6.757	1.46435e+06	DDA for preferred ion	[M+H]+1	9212.39	33193.9	1.28174e+06	478318	9443.96	9212.39	7779.51	10364.5	25812.4	33193.9	34309.9	1.28174e+06	1.02034e+06	1.50413e+06	385285	478318	601297	9532.54	6672.6	9443.96
990	+	4-{[2-(4-Amino-1,2,5-oxadiazol-3-yl)-1H-benzimidazol-1-yl]methyl}-6-(1-piperidinyl)-1,3,5-triazin-2-amine	C18 H20 N10 O	392.181	393.188	6.763	465977	DDA for preferred ion	[M+H]+1	180895	199549	347599	303422	191729	193620	139977	180895	199549	209948	197163	347599	392112	195906	339642	303422	279281	235873	145286	191729
383	+		C18 H30 N6 Na3 O5 P	510.171	511.178	6.765	2.74416e+06	DDA for preferred ion	[M+H]+1	8072.79	15754.5	2.19804e+06	690428	9218.1	8072.79	6442.49	9537.89	15754.5	35949.1	14601.4	2.19804e+06	1.83852e+06	2.81213e+06	515736	690428	745910	10358.9	8255.21	9218.1
629	+	3-{[(2R,3S,4S,5R,6S)-6-{[2-(3,4-dihydroxyphenyl)-5,7-dihydroxy-4-oxo-4H-chromen-3-yl]oxy}-3,4,5-trihydroxyoxan-2-yl]methoxy}-3-oxopropanoic acid	C24 H22 O15	550.096	551.103	6.766	1.22295e+06	DDA for preferred ion	[M+H]+1	993589	919037	748311	817883	815167	1.0677e+06	934229	993589	1.05499e+06	919037	818371	865009	748311	743132	869707	817883	737033	1.19181e+06	753410	815167
1178	+		C27 H41 N3 Na2 O9	597.263	598.271	6.767	239248	DDA for preferred ion	[M+H]+1	9547.1	13232.6	204400	163364	11661.4	9547.1	7638.93	11337.8	9437.86	13485.1	13232.6	204400	201984	256840	120212	165153	163364	12347.4	9864.08	11661.4
900	+		C17 H20 N2 Na O8 P	434.085	435.092	6.773	602711	DDA for preferred ion	[M+H]+1	471626	460605	324376	377776	412390	471626	475021	462854	500423	460605	445853	364167	324376	308809	419825	377776	338156	561855	397388	412390
233	+	5,7-Dihydroxy-2-(4-hydroxy-3,5-dimethoxyphenyl)-4-oxo-4H-chromen-3-yl 2,3-di-O-acetyl-beta-D-erythro-hexopyranoside	C27 H28 O15	592.143	593.15	6.78	5.2922e+06	DDA for preferred ion	[M+H]+1	3.68269e+06	3.32976e+06	2.20508e+06	2.92453e+06	4.4944e+06	3.31346e+06	3.68269e+06	4.05496e+06	2.83156e+06	3.36483e+06	3.32976e+06	2.24225e+06	1.96444e+06	2.20508e+06	3.07949e+06	2.76024e+06	2.92453e+06	3.80364e+06	4.4944e+06	4.87925e+06
227	+		C22 H28 N9 Na O4	505.216	506.223	6.788	5.57949e+06	DDA for preferred ion	[M+H]+1	20065	82006.3	4.34718e+06	1.70478e+06	21694.6	17128.2	23666	20065	54569.5	83840.6	82006.3	4.34718e+06	3.75704e+06	5.54718e+06	1.2443e+06	1.70478e+06	1.84203e+06	21694.6	20670.5	25951.8
553	+	NP-001608	C13 H16 O5	252.1	235.096	6.804	1.4966e+06	DDA for preferred ion	[M+H-H2O]+1	550042	770314	1.33333e+06	1.26589e+06	612616	577257	498802	550042	770314	768341	859587	1.33333e+06	1.22324e+06	1.43298e+06	1.44476e+06	1.11504e+06	1.26589e+06	603841	612616	647141
441	+		C13 H15 N4 Na O	266.115	267.123	6.812	2.21564e+06	DDA for preferred ion	[M+H]+1	823777	1.24874e+06	2.13704e+06	1.86904e+06	999354	879846	766865	823777	1.26497e+06	1.13786e+06	1.24874e+06	2.21662e+06	2.13704e+06	2.12944e+06	1.86904e+06	2.15453e+06	1.75061e+06	1.07619e+06	999354	722314
365	+		C12 H30 N5 O7 P	387.189	388.196	6.859	2.91982e+06	DDA for preferred ion	[M+H]+1	17833.1	80943.1	2.28494e+06	1.29251e+06	15875.7	14323.3	17833.1	18121.8	72919.9	80943.1	95318.4	2.28494e+06	2.1864e+06	2.9864e+06	1.19898e+06	1.29251e+06	1.3337e+06	17170.5	15097.7	15875.7
205	+	NP-021018	C12 H18 O4	226.12	209.117	6.86	6.44487e+06	DDA for preferred ion	[M+H-H2O]+1	73351.7	207886	4.64716e+06	2.42509e+06	101121	50378.5	73351.7	125990	191479	207886	265818	4.64716e+06	4.63712e+06	6.47028e+06	2.0931e+06	2.42509e+06	2.58902e+06	101121	113800	88788.2
331	+		C13 H28 N2 Na3 O5 P	392.145	393.152	6.86	3.41575e+06	DDA for preferred ion	[M+H]+1	10015.7	61330.4	2.74498e+06	1.4719e+06	15005.1	7279.43	17586.8	10015.7	55805.6	61330.4	82180.7	2.74498e+06	2.67418e+06	3.60315e+06	1.33596e+06	1.4719e+06	1.57389e+06	15697.5	15005.1	12501.8
229	+	Kuromanin	C21 H20 O11	448.1	449.108	6.862	5.4928e+06	DDA for preferred ion	[M+H]+1	4.84624e+06	4.75477e+06	3.36109e+06	3.8323e+06	5.11464e+06	4.58776e+06	4.9773e+06	4.84624e+06	5.12036e+06	4.7148e+06	4.75477e+06	3.81195e+06	3.36109e+06	3.33968e+06	4.44999e+06	3.63389e+06	3.8323e+06	5.21872e+06	4.80102e+06	5.11464e+06
1097	+		C22 H34 N2 Na O2 P S	444.197	445.204	6.862	330047	DDA for preferred ion	[M+H]+1	136990	172556	270223	317398	118241	166967	121498	136990	159557	250416	172556	270223	285038	239233	215269	319517	317398	199260	118241	102608
514	+		C17 H14 N8 Na2 O	392.108	393.115	6.877	1.69704e+06	DDA for preferred ion	[M+H]+1	231943	347599	1.28827e+06	1.0184e+06	211897	206652	231943	237842	308057	359436	347599	1.1983e+06	1.28827e+06	1.68299e+06	883077	1.0184e+06	1.01891e+06	241102	210143	211897
133	+		C17 H25 N O9	387.153	388.16	6.878	1.25714e+07	DDA for preferred ion	[M+H]+1	1.70189e+06	2.73267e+06	1.00038e+07	7.76769e+06	1.59502e+06	1.51799e+06	1.70189e+06	1.85487e+06	2.41191e+06	2.73267e+06	2.77772e+06	8.95066e+06	1.00038e+07	1.27938e+07	6.86135e+06	7.79833e+06	7.76769e+06	1.85981e+06	1.59502e+06	1.50244e+06
335	+	Pulegone	C10 H16 O	152.12	153.127	6.88	3.35293e+06	DDA for preferred ion	[M+H]+1	1.62928e+06	2.42975e+06	3.40868e+06	3.25424e+06	1.63667e+06	1.7347e+06	1.62928e+06	1.52181e+06	1.77953e+06	2.42975e+06	2.50525e+06	3.3947e+06	3.40868e+06	3.59897e+06	2.64062e+06	3.43689e+06	3.25424e+06	1.88946e+06	1.63667e+06	1.53942e+06
129	+	(2R,3R,4S,5S,6R)-2-{[(2E,6R)-6-hydroxy-2,6-dimethylocta-2,7-dien-1-yl]oxy}-6-(hydroxymethyl)oxane-3,4,5-triol	C16 H28 O7	332.183	355.173	6.882	13415015	DDA for preferred ion	[M+Na]+1	6.39638e+06	8.76127e+06	1.2766e+07	1.2663e+07	6.21798e+06	7.04587e+06	6.35348e+06	6.39638e+06	6.87809e+06	9.04761e+06	8.76127e+06	1.25894e+07	1.2766e+07	1.37238e+07	1.07326e+07	1.34275e+07	1.2663e+07	7.51735e+06	6.21798e+06	6.03159e+06
1059	+		C24 H31 N8 O2 P S	526.203	527.21	6.897	375772	DDA for preferred ion	[M+H]+1	13821.4	41042.9	356630	334316	10795.4	13319.5	13821.4	13844.8	33956.9	41042.9	72170	356630	296170	408157	334316	271872	364665	10578.8	10795.4	11286
364	+	5,7-dihydroxy-2-(4-hydroxy-3-{[(2S,3R,4S,5S,6R)-3,4,5-trihydroxy-6-(hydroxymethyl)oxan-2-yl]oxy}phenyl)-3-methoxy-4H-chromen-4-one	C22 H22 O12	478.111	479.118	6.898	2.94906e+06	DDA for preferred ion	[M+H]+1	2.65278e+06	2.45743e+06	1.56489e+06	1.71953e+06	2.41455e+06	2.65278e+06	2.7152e+06	2.30635e+06	2.45743e+06	2.29901e+06	2.46624e+06	1.82129e+06	1.56489e+06	1.55343e+06	2.07168e+06	1.62322e+06	1.71953e+06	2.83729e+06	2.41455e+06	2.40403e+06
595	+	3-Methoxy-5,7,3',4'-tetrahydroxy-flavone	C16 H12 O7	316.058	317.066	6.898	1.35125e+06	DDA for preferred ion	[M+H]+1	1.18134e+06	1.08494e+06	697966	774151	1.10783e+06	1.25358e+06	1.18134e+06	1.07261e+06	1.1134e+06	1.026e+06	1.08494e+06	818393	697966	680896	883988	716322	774151	1.25773e+06	1.10783e+06	1.03849e+06
1051	+		C20 H47 N8 Na3 O6 P2	626.279	649.268	6.913	382459	DDA for preferred ion	[M+Na]+1	228067	278702	231157	302803	257149	200122	228067	274028	219633	278702	301387	231157	200265	359594	348062	302803	193958	257149	231943	350075
561	+		C20 H50 N9 Na3 O6 P2	643.305	644.312	6.914	1.47982e+06	DDA for preferred ion	[M+H]+1	896028	1.1216e+06	764468	1.066e+06	960376	750953	896028	1.05256e+06	827540	1.1216e+06	1.17924e+06	733352	764468	1.24409e+06	1.27644e+06	1.066e+06	709867	960376	906137	1.31426e+06
522	+		C14 H24 N5 Na O5	365.168	366.176	6.922	1.64474e+06	DDA for preferred ion	[M+H]+1	1.51701e+06	1.51658e+06	1.03336e+06	1.20488e+06	1.48785e+06	1.24353e+06	1.51701e+06	1.58091e+06	1.52363e+06	1.51658e+06	1.46245e+06	1.1408e+06	1.03336e+06	875499	1.25455e+06	1.20488e+06	1.14354e+06	1.48785e+06	1.47208e+06	1.54155e+06
687	+		C11 H19 N4 O5 P	318.11	319.118	6.957	1.05028e+06	DDA for preferred ion	[M+H]+1	478720	670360	1.00371e+06	864065	469297	432065	478720	503412	726460	546412	670360	1.00371e+06	1.01426e+06	889339	864065	867401	767330	608779	469297	424383
992	+		C22 H31 N5 Na3 O2 P	497.19	498.197	6.958	463555	DDA for preferred ion	[M+H]+1	207854	281941	419705	335725	192643	158851	213066	207854	319261	246021	281941	419705	435260	383757	375300	335725	307565	266650	192643	187213
1254	+	5,7-Dihydroxy-4-(4-methoxyphenyl)-2-chromanone	C16 H14 O5	286.084	287.091	6.96	141199	DDA for preferred ion	[M+H]+1	66084.6	102740	142594	126266	74856.1	63104.3	66084.6	75523.9	102740	80021.9	103043	142594	146848	128147	126266	126387	112017	92542.9	74856.1	59525.1
399	+	1,9-DECADIYNE	C10 H14	134.109	135.117	6.973	2.60049e+06	DDA for preferred ion	[M+H]+1	283002	526971	2.11297e+06	1.58764e+06	292476	234702	288404	283002	513749	526971	584275	2.11297e+06	2.06634e+06	2.40748e+06	1.58764e+06	1.59153e+06	1.52287e+06	313681	292476	276676
179	+	Apigenin 7-O-glucuronide	C21 H18 O11	446.085	447.092	6.974	7.96437e+06	DDA for preferred ion	[M+H]+1	5.53875e+06	4.52975e+06	2.61773e+06	3.50115e+06	7.47599e+06	3.64786e+06	5.53875e+06	5.60095e+06	3.85561e+06	4.52975e+06	4.53675e+06	2.92959e+06	2.34064e+06	2.61773e+06	3.8582e+06	2.55108e+06	3.50115e+06	4.99622e+06	7.50674e+06	7.47599e+06
256	+	Sedanolide	C12 H18 O2	194.131	195.138	6.974	4.74355e+06	DDA for preferred ion	[M+H]+1	121185	384071	3.88346e+06	2.56435e+06	134925	120262	122170	121185	345587	384071	459271	3.88346e+06	3.72839e+06	4.60265e+06	2.58723e+06	2.56435e+06	2.49298e+06	134925	135190	122151
388	+	Diethyl N-(4-aminobenzoyl)-L-glutamate	C16 H22 N2 O5	322.153	323.16	6.974	2.71716e+06	DDA for preferred ion	[M+H]+1	24997.7	17422.4	1.68108e+06	448384	40603.2	18077.4	24997.7	34127.2	17422.4	13834.2	36609.1	1.68108e+06	1.20219e+06	2.55034e+06	338978	448384	707237	18399.3	51110.9	40603.2
712	+		C16 H29 N4 Na O6 P2	458.146	459.154	6.976	959786	DDA for preferred ion	[M+H]+1	55247.6	134447	764334	537573	62970.8	55247.6	60809.6	51076	117057	134447	174528	764334	700417	884766	550162	526876	537573	57052.9	66087.7	62970.8
171	+		C17 H26 N4 Na2 O4	396.176	397.183	6.978	8.35398e+06	DDA for preferred ion	[M+H]+1	77668.6	383855	6.38291e+06	3.95191e+06	87530.1	77668.6	81394.2	74561.7	349484	383855	509829	6.38291e+06	6.28326e+06	8.23568e+06	3.80295e+06	3.95191e+06	4.00839e+06	87530.1	95534.3	81970
898	+	HD3000000	C10 H16 O	152.12	153.127	6.988	606436	DDA for preferred ion	[M+H]+1	293751	452832	488836	511554	307438	256273	293751	304252	370509	452832	469428	488836	481379	506390	433683	612802	511554	343693	307438	289041
555	+		C13 H29 N2 Na2 O4 P	354.165	355.173	7.001	1.49255e+06	DDA for preferred ion	[M+H]+1	557637	937832	1.14503e+06	1.22448e+06	672000	473372	557637	590669	772718	937832	955101	1.0708e+06	1.14503e+06	1.3458e+06	1.01949e+06	1.45437e+06	1.22448e+06	674263	672000	567593
554	+	(2R,3R,4S,5S,6R)-2-{[(2E,6R)-6-hydroxy-2,6-dimethylocta-2,7-dien-1-yl]oxy}-6-(hydroxymethyl)oxane-3,4,5-triol	C16 H28 O7	332.183	355.173	7.003	1.49255e+06	DDA for preferred ion	[M+Na]+1	557637	937832	1.14503e+06	1.22448e+06	672000	473372	557637	590669	772718	937832	955101	1.0708e+06	1.14503e+06	1.3458e+06	1.01949e+06	1.45437e+06	1.22448e+06	674263	672000	567593
280	+	Valerophenone	C11 H14 O	162.104	163.112	7.004	4.30203e+06	DDA for preferred ion	[M+H]+1	157931	332711	3.09296e+06	2.49169e+06	109817	157931	103318	176155	270540	332711	419187	2.85492e+06	3.09296e+06	4.29868e+06	2.29802e+06	2.49169e+06	2.95713e+06	109817	62624.6	161937
282	+	(3R)-5-Phenyl-1,3-pentanediol	C11 H16 O2	180.115	163.112	7.014	4.28146e+06	DDA for preferred ion	[M+H-H2O]+1	39025.5	286990	3.09296e+06	2.49169e+06	55482.1	39025.5	53680.3	37478.1	236877	286990	323021	2.85492e+06	3.09296e+06	3.73058e+06	2.29802e+06	2.49169e+06	2.96914e+06	41305.9	62624.6	55482.1
849	+	(4S,5R,5aR,7aR,7bS)-5,7b-Dihydroxy-4-methyl-5,5a,6,7,7a,7b-hexahydroindeno[1,7-bc]furan-2(4H)-one	C11 H14 O4	210.089	211.096	7.014	695351	DDA for preferred ion	[M+H]+1	238227	340175	532856	535444	258866	229579	238227	250820	316192	340175	363902	532856	502087	691197	552142	470518	535444	258866	250948	264231
826	+		C26 H29 Na O11	540.161	541.168	7.023	745912	DDA for preferred ion	[M+H]+1	582381	642218	538620	684618	517009	437205	601664	582381	642218	603348	646083	538620	670329	533155	629763	684618	691942	670456	517009	479639
1192	+		C16 H31 N11 Na3 P S2	541.164	542.171	7.024	230026	DDA for preferred ion	[M+H]+1	163671	174309	164275	193023	138797	119648	165706	163671	174309	168740	179344	156097	182252	164275	193023	183582	208769	178442	138797	131963
1247	+		C11 H26 N4 Na O11 P3	506.071	507.078	7.025	149409	DDA for preferred ion	[M+H]+1	93976.2	131413	101121	127002	107292	80118.8	106807	93976.2	117475	131413	137013	92591.9	101121	116040	130759	117051	127002	98708.4	110835	107292
623	+	5,7-Dihydroxy-2-(4-hydroxyphenyl)-4-oxo-4H-chromen-3-yl 6-O-(carboxyacetyl)-beta-D-erythro-hexopyranoside	C24 H22 O14	534.101	535.108	7.031	1.24689e+06	DDA for preferred ion	[M+H]+1	1.04727e+06	1.00875e+06	791934	792817	1.03313e+06	1.01815e+06	1.22293e+06	1.04727e+06	1.07774e+06	1.00875e+06	975083	856509	754113	791934	918054	781512	792817	1.18445e+06	1.03313e+06	963481
474	+	4-Propylbenzene-1,2-diol	C9 H12 O2	152.084	153.091	7.034	1.96279e+06	DDA for preferred ion	[M+H]+1	932833	1.28772e+06	1.63402e+06	1.87114e+06	961342	719728	932833	1.09492e+06	1.1474e+06	1.28772e+06	1.39324e+06	1.53666e+06	1.63402e+06	1.73781e+06	1.88061e+06	1.86934e+06	1.87114e+06	946540	961342	974157
228	+	2-Acetyl-1H-pyrrol-3-yl 6-deoxy-2-O-(6-deoxy-beta-D-glucopyranosyl)-beta-D-glucopyranoside	C18 H27 N O10	417.163	418.171	7.035	5.54958e+06	DDA for preferred ion	[M+H]+1	2.70207e+06	3.64245e+06	4.42124e+06	5.18132e+06	2.72756e+06	2.09391e+06	2.70207e+06	3.14843e+06	3.18145e+06	3.64245e+06	3.94078e+06	4.1816e+06	4.42124e+06	4.92517e+06	5.4142e+06	5.14197e+06	5.18132e+06	2.69327e+06	2.78605e+06	2.72756e+06
150	+	Tetramethyl (1R,5R,6S,7R,9S)-3,5-dihydroxy-7-methylbicyclo[3.3.1]non-2-ene-2,4,6,9-tetracarboxylate	C18 H24 O10	400.137	401.144	7.037	1.01469e+07	DDA for preferred ion	[M+H]+1	4.98322e+06	6.72573e+06	8.24797e+06	9.52386e+06	5.01605e+06	4.01129e+06	4.98322e+06	5.81981e+06	5.93105e+06	6.72573e+06	7.22587e+06	7.9412e+06	8.24797e+06	8.99958e+06	9.8167e+06	9.48174e+06	9.52386e+06	5.01605e+06	5.06037e+06	5.00332e+06
410	+	NP-014891	C11 H14 O3	194.094	177.091	7.038	2.50746e+06	DDA for preferred ion	[M+H-H2O]+1	1.26373e+06	1.69624e+06	2.13561e+06	2.43182e+06	1.28074e+06	1.02161e+06	1.26373e+06	1.48104e+06	1.53439e+06	1.69624e+06	1.81325e+06	2.12069e+06	2.13561e+06	2.27412e+06	2.42307e+06	2.43413e+06	2.43182e+06	1.31161e+06	1.28074e+06	1.26152e+06
567	+	Dimethyl 2,2'-[(2-oxo-4-propyl-2H-chromene-5,7-diyl)bis(oxy)]diacetate	C18 H20 O8	364.116	365.123	7.038	1.45891e+06	DDA for preferred ion	[M+H]+1	703831	955296	1.22947e+06	1.38851e+06	711359	580828	703831	825647	842976	955296	1.02123e+06	1.18289e+06	1.22947e+06	1.28942e+06	1.41785e+06	1.38851e+06	1.37077e+06	714388	711359	697905
1206	+		C12 H12 N2 Na O3 P	286.048	287.055	7.056	211907	DDA for preferred ion	[M+H]+1	178972	171854	124618	138641	176067	178972	187227	172172	198027	167552	171854	140848	123929	124618	132391	142213	138641	194123	176067	172384
1117	+		C24 H30 N2 Na2 O4	456.199	457.207	7.058	313043	DDA for preferred ion	[M+H]+1	111276	125816	284736	238429	133871	99672.4	111276	130162	123340	125816	154457	243487	284736	314099	215893	242255	238429	142116	133871	113448
389	+	1-[(3-Acetylphenyl)sulfonyl]-4-piperidinecarboxylic acid	C14 H17 N O5 S	311.083	312.09	7.064	2.69243e+06	DDA for preferred ion	[M+H]+1	1.666e+06	1.85882e+06	2.56786e+06	2.3314e+06	1.57985e+06	1.666e+06	1.63769e+06	1.81796e+06	1.85882e+06	1.81864e+06	1.89504e+06	2.62256e+06	2.56786e+06	2.35327e+06	2.42156e+06	2.3314e+06	2.01803e+06	1.90139e+06	1.57985e+06	1.57234e+06
528	+	N-Hydroxytetrahydro-4H-thiopyran-4-imine 1,1-dioxide	C5 H9 N O3 S	163.03	164.038	7.064	1.62848e+06	DDA for preferred ion	[M+H]+1	1.01167e+06	1.15473e+06	1.54444e+06	1.43923e+06	986417	998147	1.01167e+06	1.12001e+06	1.15473e+06	1.13253e+06	1.1686e+06	1.5928e+06	1.54444e+06	1.43784e+06	1.45367e+06	1.43923e+06	1.23494e+06	1.17466e+06	986417	973718
631	+	Methyl (E,E,Z)-2,4,6-Decatrienoate	C11 H16 O2	180.115	181.122	7.069	1.22017e+06	DDA for preferred ion	[M+H]+1	33526.6	298596	1.08976e+06	1.09278e+06	67767.4	21413.5	33526.6	57783.7	294005	298596	392698	1.08976e+06	1.17346e+06	1.06931e+06	972375	1.14257e+06	1.09278e+06	58562.2	67767.4	73137
725	+		C17 H26 N4 Na2 O4	396.176	397.183	7.069	933405	DDA for preferred ion	[M+H]+1	8046.38	60463.3	792723	522819	7511.61	6603.18	8435.03	8046.38	52093.9	60463.3	86293.3	760065	792723	898142	502351	522819	551852	8034.04	7511.61	7273.52
620	+	Methyl (E,E,Z)-2,4,6-Decatrienoate	C11 H16 O2	180.115	181.122	7.07	1.25605e+06	DDA for preferred ion	[M+H]+1	32459.1	296209	1.1064e+06	1.11325e+06	49000	20656.1	32459.1	56160.6	290461	296209	395001	1.1064e+06	1.23143e+06	1.09789e+06	975203	1.12127e+06	1.11325e+06	57186.5	48586.1	49000
681	+	Sedanolide	C12 H18 O2	194.131	195.138	7.077	1.06642e+06	DDA for preferred ion	[M+H]+1	67481.9	83423.3	872565	599511	75070.8	67739.1	66655.9	67481.9	75288.1	83423.3	112774	872565	809083	1.0543e+06	571969	599511	636506	134244	75070.8	60295.8
246	+	6-O-Methylscutellarin	C22 H20 O12	476.095	477.102	7.08	5.03013e+06	DDA for preferred ion	[M+H]+1	3.71227e+06	2.88563e+06	1.67848e+06	2.43342e+06	4.49997e+06	3.1373e+06	3.71227e+06	4.12703e+06	2.60358e+06	2.88911e+06	2.88563e+06	1.90333e+06	1.63759e+06	1.67848e+06	2.55885e+06	1.99646e+06	2.43342e+06	3.5027e+06	4.68726e+06	4.49997e+06
610	+		C23 H28 Na3 O10 P	564.111	565.119	7.087	1.28057e+06	DDA for preferred ion	[M+H]+1	957362	820775	717931	638132	828218	1.18951e+06	957362	869053	954738	747933	820775	806369	709141	717931	735543	625856	638132	1.09415e+06	828218	749118
591	+		C18 H28 N5 Na O6	433.195	434.202	7.1	1.35844e+06	DDA for preferred ion	[M+H]+1	1.17416e+06	1.17917e+06	1.10706e+06	1.22882e+06	1.07829e+06	1.24122e+06	1.08317e+06	1.17416e+06	1.17917e+06	1.14333e+06	1.3543e+06	1.24684e+06	1.10579e+06	1.10706e+06	1.25031e+06	1.1878e+06	1.22882e+06	1.26702e+06	1.07829e+06	971179
1063	+		C18 H39 N3 Na O7 P	463.241	464.249	7.104	374649	DDA for preferred ion	[M+H]+1	345870	317361	213303	257647	279157	345870	284061	376363	317361	277701	349139	240093	213303	176634	292794	257647	242563	350423	279157	264446
139	+	Jasmonic acid	C12 H18 O3	210.126	211.133	7.113	1.1671e+07	DDA for preferred ion	[M+H]+1	24976.7	970438	9.93024e+06	7.99866e+06	24826.5	24976.7	24034.6	25930.1	862512	970438	1.34347e+06	9.93024e+06	9.34123e+06	1.11705e+07	7.99866e+06	8.0416e+06	6.91648e+06	24826.5	36346.3	19013.6
148	+		C18 H27 Na O8	394.16	395.167	7.114	1.05013e+07	DDA for preferred ion	[M+H]+1	10674.5	883584	9.04853e+06	7.17601e+06	7884.08	9798.76	10827.8	10674.5	726866	883584	1.23666e+06	9.04853e+06	8.87388e+06	1.01475e+07	7.18801e+06	7.17601e+06	6.40741e+06	10942.2	7544.62	7884.08
873	+	Benzyl propyl ether	C10 H14 O	150.104	151.112	7.114	651976	DDA for preferred ion	[M+H]+1	51393	99212	535326	460469	76142.5	52588.9	51393	49631	95771.4	99212	118812	535326	505494	600211	460469	463707	404733	63503.7	76142.5	80185.4
937	+		C22 H33 N3 Na2 O2	417.236	418.243	7.116	530245	DDA for preferred ion	[M+H]+1	951.467	31463.8	500466	397673	1356.18	915.174	1167.45	951.467	27836.9	31463.8	49797.6	500466	488563	527359	397673	407190	351567	1356.18	1212.83	1485.17
202	+	N-{(1S)-3-Ethoxy-1-[(3aR,5R,6S,6aR)-6-methoxy-2,2-dimethyltetrahydrofuro[2,3-d][1,3]dioxol-5-yl]-3-oxopropyl}-L-valine	C18 H31 N O8	389.205	390.212	7.117	6.76105e+06	DDA for preferred ion	[M+H]+1	6263.15	615946	5.95992e+06	4.99185e+06	4587.08	5218.19	7332.27	6263.15	544139	615946	868060	5.95992e+06	5.6632e+06	6.58392e+06	4.99185e+06	5.07869e+06	4.16961e+06	7101.92	4082.57	4587.08
698	+		C17 H29 N2 Na3 O4 P2	456.13	457.138	7.118	1.00171e+06	DDA for preferred ion	[M+H]+1	6382.13	132600	909700	811136	6370.4	5064.17	6382.13	8073.02	118223	132600	182992	909700	892330	983050	811136	833915	737266	6370.4	6937.99	4712.29
1185	+		C21 H38 N2 Na O11 P	548.211	549.218	7.125	232763	DDA for preferred ion	[M+H]+1	187867	203227	137220	157083	196377	187867	171174	222966	198124	203227	229015	144932	137220	104605	179237	157083	133486	206629	184857	196377
218	+	Triethylene glycol monobutyl ether	C10 H22 O4	206.152	207.159	7.144	5.84439e+06	DDA for preferred ion	[M+H]+1	158801	104891	106002	92609.5	114912	94658.9	250912	158801	104891	99565.3	162351	106002	78069.2	130458	126196	86454.7	92609.5	114912	104261	119799
652	+	Triethylene glycol	C6 H14 O4	150.089	151.096	7.144	1.15485e+06	DDA for preferred ion	[M+H]+1	83177.4	90497.8	70817.4	72098.8	56471.8	87998.8	73485.4	83177.4	90497.8	93506	65414.5	70817.4	103246	58361.4	70821.1	81602.6	72098.8	56471.8	75097.9	48253
1067	+	Coumarin	C9 H6 O2	146.037	147.044	7.163	369806	DDA for preferred ion	[M+H]+1	315470	255577	158782	201724	313140	314864	315470	345529	255577	227676	263783	199603	158782	139296	187464	230833	201724	319077	265446	313140
948	+		C22 H33 N2 Na3 O4	458.215	459.222	7.166	513415	DDA for preferred ion	[M+H]+1	271971	281590	399374	414898	352352	204348	271971	428448	319586	281590	277186	318345	399374	408359	428269	414898	366091	272138	352352	352738
813	+	(2R,3S,4R,4aS,9aS,10R)-3,4,8,10-Tetrahydroxy-6-methoxy-3-methyl-9-oxo-1,2,3,4,4a,9,9a,10-octahydro-2-anthracenyl acetate	C18 H22 O8	366.131	349.128	7.17	772387	DDA for preferred ion	[M+H-H2O]+1	562411	511178	626018	567530	474781	528371	562411	665949	477162	511178	574107	683782	617171	626018	567530	696454	544901	718644	474781	447284
981	+		C13 H29 N2 Na2 O4 P	354.165	355.173	7.17	475397	DDA for preferred ion	[M+H]+1	161322	250712	378845	351709	164473	133003	161322	207914	230433	250712	253688	378845	459299	345392	351709	398669	349532	164473	168929	155445
933	+		C21 H24 N8 Na2 O17	706.106	707.113	7.194	540146	DDA for preferred ion	[M+H]+1	473116	393822	212961	298940	481527	440568	473116	478214	323682	428725	393822	246249	203779	212961	298940	267995	322769	391649	489222	481527
1251	+		C11 H17 Na O5 S	284.068	285.076	7.194	142694	DDA for preferred ion	[M+H]+1	106062	87478.2	63344.9	80594.1	124575	91136.5	106062	111411	73193.7	91510.6	87478.2	64064.9	49662.6	63344.9	80594.1	71039.5	84749.2	95108.1	124575	126414
79	+		C31 H30 Na4 O8	622.153	623.161	7.196	2.87667e+07	DDA for preferred ion	[M+H]+1	2.3e+07	1.95367e+07	1.16492e+07	1.53983e+07	2.53086e+07	2.02383e+07	2.34143e+07	2.3e+07	1.45405e+07	2.09142e+07	1.95367e+07	1.32323e+07	1.04479e+07	1.16492e+07	1.53983e+07	1.45464e+07	1.63724e+07	1.94798e+07	2.53086e+07	2.53572e+07
506	+		C13 H33 N10 O5 P	440.238	441.246	7.208	1.7398e+06	DDA for preferred ion	[M+H]+1	1.14816e+06	1.09289e+06	1.33509e+06	945863	577125	1.05082e+06	1.18193e+06	1.14816e+06	761147	1.44715e+06	1.09289e+06	1.33509e+06	1.42694e+06	938859	693509	945863	1.1841e+06	1.01848e+06	577125	533290
1216	+	5,7-Dihydroxy-4-(4-methoxyphenyl)-2-chromanone	C16 H14 O5	286.084	287.091	7.208	203768	DDA for preferred ion	[M+H]+1	131409	153227	184179	166956	116569	109555	131409	145375	155868	132138	153227	184179	197291	169937	166956	189858	159781	146427	116569	109891
257	+		C19 H30 O10	418.184	441.173	7.217	4.73107e+06	DDA for preferred ion	[M+Na]+1	2.55035e+06	3.35134e+06	3.66713e+06	3.23336e+06	2.62492e+06	2.55035e+06	2.60895e+06	2.51799e+06	1.96621e+06	3.51721e+06	3.35134e+06	3.83113e+06	3.66713e+06	3.21431e+06	2.46325e+06	4.632e+06	3.23336e+06	2.89588e+06	2.62492e+06	2.3788e+06
367	+		C18 H23 N4 Na O4	382.163	383.17	7.22	2.89513e+06	DDA for preferred ion	[M+H]+1	1.31438e+06	1.92757e+06	2.38726e+06	2.00502e+06	1.22228e+06	1.50143e+06	1.31438e+06	1.27715e+06	1.3025e+06	1.96771e+06	1.92757e+06	2.38726e+06	2.52499e+06	2.05983e+06	1.49123e+06	2.84455e+06	2.00502e+06	1.56528e+06	1.22228e+06	1.07609e+06
1151	+	Ibuprofen	C13 H18 O2	206.131	207.138	7.221	270421	DDA for preferred ion	[M+H]+1	151806	177740	241758	202391	158755	136188	151806	152382	160920	193546	177740	233553	242956	241758	202391	238099	189936	158755	163209	157371
284	+		C18 H32 N5 Na O7	453.221	436.218	7.222	4.25837e+06	DDA for preferred ion	[M+H-H2O]+1	1.96703e+06	2.72294e+06	3.49861e+06	2.8336e+06	1.77446e+06	2.17649e+06	1.96703e+06	1.96629e+06	1.87753e+06	2.98837e+06	2.72294e+06	3.49861e+06	3.66525e+06	2.98379e+06	2.25843e+06	4.17188e+06	2.8336e+06	2.30335e+06	1.77446e+06	1.58175e+06
285	+		C19 H33 N O10	435.21	436.217	7.223	4.25837e+06	DDA for preferred ion	[M+H]+1	1.96703e+06	2.72294e+06	3.49861e+06	2.8336e+06	1.77446e+06	2.17649e+06	1.96703e+06	1.96629e+06	1.87753e+06	2.98837e+06	2.72294e+06	3.49861e+06	3.66525e+06	2.98379e+06	2.25843e+06	4.17188e+06	2.8336e+06	2.30335e+06	1.77446e+06	1.58175e+06
375	+	Citral	C10 H16 O	152.12	153.127	7.223	2.80754e+06	DDA for preferred ion	[M+H]+1	1.0965e+06	1.45856e+06	2.23455e+06	1.7915e+06	984503	1.0965e+06	1.31991e+06	1.03741e+06	1.03074e+06	1.45856e+06	1.46293e+06	2.23515e+06	1.93784e+06	2.23455e+06	1.17418e+06	2.57228e+06	1.7915e+06	1.40199e+06	890173	984503
551	+		C15 H29 N2 Na2 O5 P	394.16	395.167	7.225	1.50878e+06	DDA for preferred ion	[M+H]+1	8976.54	106401	1.39405e+06	860745	7858.16	8976.54	8581.59	10613.4	95808.5	106401	139512	1.22715e+06	1.39405e+06	1.46127e+06	777408	1.06478e+06	860745	10888.9	5889.44	7858.16
322	+	(1R,5aS,6S,9aS,9bS)-6-(Hydroxymethyl)-6,9a-dimethyl-3,5,5a,6,7,8,9,9a-octahydronaphtho[1,2-c]furan-1,5,9b(1H)-triol	C15 H24 O5	284.162	285.17	7.262	3.55104e+06	DDA for preferred ion	[M+H]+1	2.89613e+06	3.10216e+06	2.52699e+06	3.42056e+06	2.93082e+06	2.89613e+06	2.30541e+06	3.01375e+06	2.89151e+06	3.43712e+06	3.10216e+06	2.52699e+06	2.49694e+06	3.32928e+06	3.42056e+06	3.43778e+06	1.98256e+06	2.93969e+06	2.44007e+06	2.93082e+06
402	+	glas#3	C21 H36 O11	464.225	447.222	7.262	2.57987e+06	DDA for preferred ion	[M+H-H2O]+1	2.14498e+06	2.24803e+06	1.80491e+06	2.51199e+06	2.1225e+06	2.14498e+06	1.68282e+06	2.26088e+06	2.13777e+06	2.53998e+06	2.24803e+06	1.77769e+06	1.80491e+06	2.37381e+06	2.5195e+06	2.51199e+06	1.42998e+06	2.20149e+06	1.80892e+06	2.1225e+06
558	+		C22 H35 N5 O7	481.252	482.259	7.262	1.48681e+06	DDA for preferred ion	[M+H]+1	1.19815e+06	1.27835e+06	1.00116e+06	1.40258e+06	1.1297e+06	1.19815e+06	916588	1.20386e+06	1.18378e+06	1.43638e+06	1.27835e+06	980638	1.00116e+06	1.26449e+06	1.40512e+06	1.40258e+06	773964	1.20643e+06	1.00903e+06	1.1297e+06
539	+		C15 H33 O3 P3	354.165	355.173	7.274	1.58692e+06	DDA for preferred ion	[M+H]+1	635676	1.34376e+06	1.38102e+06	1.10212e+06	912946	424660	635676	808970	1.2975e+06	1.34376e+06	1.38594e+06	1.38102e+06	1.46451e+06	1.16885e+06	1.44806e+06	1.03079e+06	1.10212e+06	1.01069e+06	912946	672666
540	+	(2R,3R,4S,5S,6R)-2-{[(2E,6R)-6-hydroxy-2,6-dimethylocta-2,7-dien-1-yl]oxy}-6-(hydroxymethyl)oxane-3,4,5-triol	C16 H28 O7	332.183	355.173	7.275	1.5822e+06	DDA for preferred ion	[M+Na]+1	719529	1.17983e+06	1.3215e+06	1.42004e+06	909440	719529	675196	853084	1.14401e+06	1.194e+06	1.17983e+06	1.3215e+06	1.3898e+06	902429	1.42004e+06	1.53273e+06	1.06318e+06	909440	948544	693665
997	+		C18 H37 N2 Na2 O7 P	470.213	471.22	7.297	450187	DDA for preferred ion	[M+H]+1	308272	419102	298173	376259	338831	308272	274026	394703	419102	400166	422735	298173	301373	165803	376259	403149	249085	440621	321891	338831
300	+	5-Methoxy-2-methyl-3-(3-methyl-2-buten-1-yl)-1,4-benzenediol	C13 H18 O3	222.126	223.133	7.302	3.85183e+06	DDA for preferred ion	[M+H]+1	16843	65928.8	2.99521e+06	1.31148e+06	17740.7	17760.6	16843	15911.7	46984.8	65928.8	89221.9	2.99521e+06	2.59191e+06	3.69743e+06	1.04295e+06	1.35867e+06	1.31148e+06	17740.7	10979.4	19423.4
303	+		C12 H25 P3	262.118	263.125	7.302	3.79177e+06	DDA for preferred ion	[M+H]+1	1777.22	94579.3	3.12085e+06	1.68359e+06	2131.2	2741.95	1777.22	1674.58	65371.9	94579.3	134884	3.12085e+06	2.79197e+06	3.65528e+06	1.39896e+06	1.72123e+06	1.68359e+06	2433.89	2131.2	1553.01
892	+	3-butynylbenzene	C10 H10	130.078	131.085	7.302	614829	DDA for preferred ion	[M+H]+1	8067.91	15761	497755	197756	7264.48	8067.91	7287.52	8542.13	15761	14195.1	20948.6	497755	404581	597498	159350	215657	197756	7264.48	8998.6	6013.57
1189	+		C12 H27 N3 Na O5 P	347.158	348.165	7.305	230545	DDA for preferred ion	[M+H]+1	197623	159461	74227.4	92037.7	182761	220096	197623	188310	160784	136832	159461	92539.4	74227.4	70066.5	97574.9	86976.4	92037.7	222165	182761	158198
918	+		C15 H31 N13 Na O P	463.242	464.249	7.332	569410	DDA for preferred ion	[M+H]+1	340547	443538	458407	425343	333102	340547	314532	456557	484246	443538	416935	458407	537829	306359	425343	551284	381808	424440	333102	287674
925	+	(3S)-8-Methoxy-3,5-dimethyl-3,4-dihydro-6H-isochromen-6-one	C12 H14 O3	206.094	207.102	7.34	555815	DDA for preferred ion	[M+H]+1	355101	457409	460133	480159	352776	321939	355101	431179	395818	476645	457409	460133	482518	333132	480159	554407	421623	461925	325922	352776
924	+	(3Z,6R,7R)-3-Butylidene-6,7-dihydroxy-4,5,6,7-tetrahydro-2-benzofuran-1(3H)-one	C12 H16 O4	224.105	207.102	7.347	555815	DDA for preferred ion	[M+H-H2O]+1	355101	457409	460133	480159	352776	321939	355101	431179	395818	476645	457409	460133	482518	333132	480159	554407	421623	461925	325922	352776
711	+	2-Butyl-3-methyl-2-cyclopenten-1-one	C10 H16 O	152.12	153.127	7.35	961794	DDA for preferred ion	[M+H]+1	608432	791039	931946	827136	631049	666831	608432	607202	619949	818684	791039	931946	937807	858679	776980	929489	827136	728432	631049	592603
552	+		C18 H30 N5 Na O6	435.21	436.217	7.351	1.50186e+06	DDA for preferred ion	[M+H]+1	969052	1.20662e+06	1.44467e+06	1.25571e+06	988859	1.05281e+06	950540	969052	964823	1.30652e+06	1.20662e+06	1.44467e+06	1.44574e+06	1.3488e+06	1.21517e+06	1.49296e+06	1.25571e+06	1.14068e+06	988859	889703
581	+	(3R,3aR,4S,5R,6R,6aR,7S,8aR,8bS)-3,3a,5,6-Tetrahydroxy-4,7,8b-trimethyl-7-[(2R)-3-methyl-5-oxo-2,5-dihydro-2-furanyl]decahydro-2H-cyclopenta[ij]isochromen-2-one	C19 H26 O8	382.163	383.17	7.351	1.41434e+06	DDA for preferred ion	[M+H]+1	909045	1.16024e+06	1.32839e+06	1.18241e+06	948963	1.00108e+06	898825	909045	913128	1.20819e+06	1.16024e+06	1.33334e+06	1.32839e+06	1.22947e+06	1.14787e+06	1.38594e+06	1.18241e+06	1.07603e+06	948963	848396
628	+		C21 H28 N2 Na2 O4	418.184	401.18	7.351	1.22356e+06	DDA for preferred ion	[M+H-H2O]+1	769552	995354	1.15573e+06	1.00613e+06	821822	850425	769552	767494	790251	1.05524e+06	995354	1.15573e+06	1.16304e+06	1.04628e+06	1.00613e+06	1.21088e+06	981128	925950	821822	707531
908	+		C15 H28 N2 Na O3 P	338.173	339.18	7.351	594137	DDA for preferred ion	[M+H]+1	378255	475133	530812	525767	391926	407176	378255	372098	384693	483481	475133	542876	530812	501708	461662	566815	525767	436794	391926	361198
890	+		C15 H29 N3 Na O3 P	353.184	354.191	7.353	624643	DDA for preferred ion	[M+H]+1	30145	53372.3	486338	220681	29152.9	32945.4	24816.8	30145	47844.8	55643.6	53372.3	426175	486338	606666	182379	228683	220681	25911.7	34494.1	29152.9
1255	+		C11 H27 P3	252.134	253.141	7.356	138990	DDA for preferred ion	[M+H]+1	54144	67852.6	105331	104696	44191.9	54144	42266.4	65490.5	52497.5	81267	67852.6	99131.7	105331	122683	104696	139179	62640.9	74146.1	42354.2	44191.9
751	+		C20 H34 N5 Na O6	463.241	464.249	7.398	876568	DDA for preferred ion	[M+H]+1	490422	710866	620625	653906	561285	647415	463291	490422	710866	564386	862449	640212	620625	457465	800845	571155	653906	714636	561285	518990
752	+		C19 H40 N Na O11	481.252	464.249	7.401	876568	DDA for preferred ion	[M+H-H2O]+1	490422	710866	620625	653906	561285	647415	463291	490422	710866	564386	862449	640212	620625	457465	800845	571155	653906	714636	561285	518990
1215	+		C14 H21 N4 Na O	284.162	285.17	7.415	206092	DDA for preferred ion	[M+H]+1	147684	180687	142445	184569	143329	147684	129353	163043	146280	193572	180687	142445	136734	192603	200661	184569	142089	139090	143329	190236
1228	+	Neboglamine	C13 H24 N2 O3	256.179	257.186	7.422	190535	DDA for preferred ion	[M+H]+1	157275	48128.8	92360.9	27163.4	148437	157275	110926	178845	43247.5	98354.2	48128.8	119114	72349.2	92360.9	25797.6	76240.2	27163.4	179402	148437	48677.3
1195	+	1-Adamantanol	C10 H16 O	152.12	153.127	7.429	228171	DDA for preferred ion	[M+H]+1	169002	203264	200284	188436	172359	169002	157414	172684	161658	203264	214146	212460	200284	197029	188436	227344	187298	181241	172359	166703
1111	+		C19 H33 N O10	435.21	436.217	7.43	319987	DDA for preferred ion	[M+H]+1	212444	273605	296169	254560	207480	222267	209688	212444	217314	273605	281897	296758	296169	263942	254560	309076	247985	238784	207480	199511
1033	+		C26 H34 Na3 O11 P	622.153	623.161	7.439	407548	DDA for preferred ion	[M+H]+1	243631	208670	203301	222129	299831	243631	261669	242209	207776	208670	236453	203301	154997	224464	222129	185766	224308	180038	299831	354307
1197	+	(10E)-9-Hydroxy-12-oxo-10-dodecenoic acid	C12 H20 O4	228.136	229.143	7.463	224535	DDA for preferred ion	[M+H]+1	132840	100217	133474	156302	120253	132840	95695.9	141575	89117.7	110758	100217	125150	133474	225148	157571	156302	81763.4	129601	103400	120253
1134	+		C23 H40 N5 Na O8	537.279	538.286	7.488	293819	DDA for preferred ion	[M+H]+1	2338.09	41019	266460	220650	2307.71	1677.64	2338.09	2588.48	32826.5	41620.8	41019	293913	211210	266460	220650	196616	265250	1756.2	2307.71	2326.24
165	+	4-[7-(beta-D-Glucopyranosyloxy)-4-oxo-4H-chromen-3-yl]phenyl beta-D-glucopyranosiduronic acid	C27 H28 O15	592.143	593.15	7.489	8.5925e+06	DDA for preferred ion	[M+H]+1	6.42772e+06	4.90725e+06	2.76776e+06	4.07295e+06	7.67993e+06	5.5671e+06	6.94042e+06	6.42772e+06	3.66534e+06	5.20994e+06	4.90725e+06	3.02868e+06	2.34435e+06	2.76776e+06	4.07295e+06	3.09907e+06	4.14773e+06	5.31339e+06	7.67993e+06	7.88104e+06
598	+		C21 H37 N O10	463.242	464.249	7.497	1.33596e+06	DDA for preferred ion	[M+H]+1	975229	1.08041e+06	591940	786541	1.1778e+06	975229	951123	1.12474e+06	1.17197e+06	1.08041e+06	1.01059e+06	666092	591940	334014	786541	787961	617656	1.26902e+06	1.1778e+06	997684
1100	+		C20 H30 N4 Na2 O6	468.197	469.204	7.497	325850	DDA for preferred ion	[M+H]+1	214049	229365	114986	153524	268079	195035	214049	262731	229365	231444	223692	129452	114986	66511.8	157064	153524	128458	268079	298429	254856
1173	+	YQ1927500	C15 H26 O4	270.183	253.18	7.497	243162	DDA for preferred ion	[M+H-H2O]+1	151086	174653	210938	218912	149416	143714	153787	151086	149755	174653	188202	201494	210938	224602	218912	227413	198647	149416	140992	156995
1174	+	(4R,4aS,8aS)-4-Hydroxy-4-(hydroxymethyl)-3,4a,8,8-tetramethyl-4a,5,6,7,8,8a-hexahydro-1(4H)-naphthalenone	C15 H24 O3	252.172	253.18	7.497	243162	DDA for preferred ion	[M+H]+1	151086	174653	210938	218912	149416	143714	153787	151086	149755	174653	188202	201494	210938	224602	218912	227413	198647	149416	140992	156995
1093	+	p-Hexyloxybenzoic Acid	C13 H18 O3	222.126	223.133	7.499	332543	DDA for preferred ion	[M+H]+1	71757.6	84548.6	278150	176171	77938.7	68115.6	74727.3	71757.6	82143.9	105168	84548.6	278150	220981	320042	112629	176171	180024	83832.3	77938.7	74737.6
1241	+		C17 H29 N2 Na3 O4 S	426.152	427.16	7.513	153835	DDA for preferred ion	[M+H]+1	66351.2	89313	130306	139160	67756.2	66351.2	58819.3	73229.4	86603.9	89313	104345	140365	130306	101988	147706	139160	117446	82213.6	67756.2	65871.6
242	+	5-Hydroxy-2-(4-hydroxyphenyl)-7-methoxy-4-oxo-4H-chromen-3-yl 6-O-[(3S)-4-carboxy-3-hydroxy-3-methylbutanoyl]-beta-D-galactopyranoside	C28 H30 O15	606.158	607.166	7.528	5.11564e+06	DDA for preferred ion	[M+H]+1	3.86071e+06	3.0311e+06	1.97175e+06	2.5612e+06	4.48737e+06	3.34015e+06	3.86071e+06	3.91857e+06	2.28737e+06	3.25229e+06	3.0311e+06	2.04345e+06	1.68137e+06	1.97175e+06	2.5612e+06	2.07349e+06	2.58727e+06	3.14835e+06	4.48737e+06	4.64537e+06
790	+		C18 H35 N3 Na O8 P	475.205	476.212	7.559	808941	DDA for preferred ion	[M+H]+1	5144.25	116525	621341	566498	4953.99	5695.36	5144.25	5016.97	82287.6	116525	153821	611253	621341	788269	556560	566498	585872	4414.83	4986.36	4953.99
1109	+	4-Allyl-2-methoxyphenyl 6-O-beta-D-xylopyranosyl-beta-D-glucopyranoside	C21 H30 O11	458.179	459.186	7.559	320242	DDA for preferred ion	[M+H]+1	1604.37	44486.8	257251	219017	1712.18	1604.37	1187.03	1955.67	30706.4	44486.8	55104.9	248861	257251	325835	219017	217032	230915	1712.18	1745.55	1337.85
822	+	Jasmonic acid	C12 H18 O3	210.126	211.133	7.562	749769	DDA for preferred ion	[M+H]+1	39682.7	158381	632355	540062	40023.2	39682.7	36376.9	45195.2	117644	158381	191465	589246	632355	760588	515039	540062	546859	40620.5	39430.6	40023.2
1054	+	(2E)-3-(4-Hydroxyphenyl)-N-[2-(4-hydroxyphenyl)ethyl]acrylamide	C17 H17 N O3	283.121	284.128	7.602	380271	DDA for preferred ion	[M+H]+1	70926.5	140562	267625	341488	150319	70926.5	67359.1	141095	125719	185381	140562	387684	267625	252731	131327	341488	361608	231632	150319	76264.8
1079	+		C14 H29 N4 O7 P	396.176	397.183	7.616	352467	DDA for preferred ion	[M+H]+1	1316.47	25678.4	290359	224221	1150.89	1169.27	1316.47	4399.66	21773.8	25678.4	40810.4	290359	273215	342103	224593	224221	220210	1056.76	1150.89	1207.43
1245	+	(3S)-8-Methoxy-3,5-dimethyl-3,4-dihydro-6H-isochromen-6-one	C12 H14 O3	206.094	207.102	7.673	150564	DDA for preferred ion	[M+H]+1	20283.6	29800.3	140636	76348.9	18957.3	20283.6	19779.9	23599	26368.9	29800.3	33458.4	140636	130691	158411	74583.5	76348.9	91177.4	20852.1	18894	18957.3
1103	+	Hexylresorcinol	C12 H18 O2	194.131	195.138	7.681	323422	DDA for preferred ion	[M+H]+1	12230.8	39687.8	139025	230773	13886.2	12230.8	10442.9	14941.8	38087.8	39687.8	51793.9	139025	220934	133211	214580	237638	230773	11490.6	14095.1	13886.2
1212	+	beta-D-Tyvp2Me-(1->3)-beta-D-GalpN6,OMe2	C17 H31 N O9	393.2	394.207	7.687	209473	DDA for preferred ion	[M+H]+1	105960	157920	156675	172886	98489.7	177549	105960	100158	110169	191730	157920	156675	168874	134848	144897	212201	172886	133511	98489.7	95364.3
787	+		C18 H28 N2 Na4 O2	396.176	397.183	7.708	813892	DDA for preferred ion	[M+H]+1	7853.03	58092.9	702685	446812	10674	7853.03	8413.89	7115.95	49879.4	58092.9	77129.7	702685	638962	788166	422613	467527	446812	12188.2	10674	8220.63
1041	+	Traumatin	C12 H20 O3	212.141	195.138	7.715	395048	DDA for preferred ion	[M+H-H2O]+1	13117.2	39687.8	367841	230773	14561.8	12230.8	13117.2	15648.9	38087.8	39687.8	51793.9	367841	313551	381527	214580	237638	230773	14561.8	16775.8	13886.2
532	+	laurolistine	C18 H19 N O4	313.131	314.139	7.737	1.61939e+06	DDA for preferred ion	[M+H]+1	767535	544940	682000	530282	449067	767535	531544	951047	544940	710422	372627	866755	629759	682000	454664	538277	530282	1.70346e+06	449067	329546
820	+	21-Nitro-2,3,5,6,8,9,11,12,14,15,17,18-dodecahydro-1,4,7,10,13,16,19-benzoheptaoxacyclohenicosine	C18 H27 N O9	401.168	402.176	7.746	756337	DDA for preferred ion	[M+H]+1	816886	748233	295934	377580	604811	818845	816886	683822	748233	761320	607781	406986	295934	266439	435425	377580	313077	817291	604811	542110
882	+	Coumarandione	C8 H4 O3	148.016	149.023	7.746	638173	DDA for preferred ion	[M+H]+1	648062	616777	250173	305504	513404	653485	648062	561763	616777	644446	490209	320754	250173	227422	363068	305504	277289	610931	513404	448964
650	+		C18 H23 Na O9	406.124	407.131	7.747	1.15913e+06	DDA for preferred ion	[M+H]+1	1.06827e+06	1.05226e+06	515044	616161	903160	1.06827e+06	1.08102e+06	968445	1.05226e+06	1.15006e+06	908553	684854	515044	499582	709231	616161	547680	1.10887e+06	903160	848166
387	+	(3aR,7aS,8S,9aR)-5,8-dimethyl-3-methylidene-2H,3H,3aH,4H,6H,7H,7aH,8H,9H,9aH-azuleno[6,5-b]furan-2,6-dione	C15 H18 O3	246.125	247.133	7.813	2.73142e+06	DDA for preferred ion	[M+H]+1	1.111e+06	1.34884e+06	1.61487e+06	2.09829e+06	1.1898e+06	1.20628e+06	1.111e+06	1.1094e+06	1.32199e+06	1.34884e+06	1.55042e+06	1.61487e+06	1.75487e+06	1.5978e+06	2.57259e+06	2.09829e+06	1.84264e+06	2.06408e+06	1.1898e+06	1.09849e+06
1000	+	2-(5,7-Dimethyl-2-oxo-1,2-dihydropyrazolo[1,5-a]pyrimidin-6-yl)-N-(1H-pyrazol-4-yl)acetamide	C13 H14 N6 O2	286.118	287.125	7.813	446691	DDA for preferred ion	[M+H]+1	155926	200187	254420	334991	163699	170761	152310	155926	200187	196449	232375	251354	282584	254420	416361	334991	277190	313660	163699	155441
386	+	Ambrosic acid	C15 H20 O4	264.136	247.133	7.814	2.73142e+06	DDA for preferred ion	[M+H-H2O]+1	1.111e+06	1.34884e+06	1.61487e+06	2.09829e+06	1.1898e+06	1.20628e+06	1.111e+06	1.1094e+06	1.32199e+06	1.34884e+06	1.55042e+06	1.61487e+06	1.75487e+06	1.5978e+06	2.57259e+06	2.09829e+06	1.84264e+06	2.06408e+06	1.1898e+06	1.09849e+06
927	+	bisphenol A	C15 H16 O2	228.115	229.122	7.814	553612	DDA for preferred ion	[M+H]+1	225535	269703	312549	413914	241563	245582	225535	222683	269703	258719	313639	312549	342198	303834	508375	413914	362179	416636	241563	217185
1036	+		C12 H32 N5 O3 P	325.225	326.233	7.827	402660	DDA for preferred ion	[M+H]+1	3517.19	24262.2	304645	215402	4078.82	3927.6	3517.19	2951.2	22796.8	24262.2	29694.9	304073	304645	368943	215051	215402	246422	2721.08	4826.19	4078.82
1196	+		C29 H39 N Na4 O3	541.252	542.26	7.835	226590	DDA for preferred ion	[M+H]+1	75616.2	168819	174392	199080	108027	64516	75616.2	99905.3	168819	130749	186338	167114	208398	174392	206078	199080	167518	134948	98024.3	108027
1221	+	(3aR,4S,6aR,8S,9aR,9bR)-8-Hydroxy-3,6,9-tris(methylene)-2-oxododecahydroazuleno[4,5-b]furan-4-yl 3-hydroxy-3-methylbutanoate	C20 H26 O6	362.173	363.18	7.836	198764	DDA for preferred ion	[M+H]+1	68816.4	139676	156324	167268	96791.4	56373.1	68816.4	91038.1	139676	118593	158681	146920	187875	156324	177774	167268	146260	106979	87825	96791.4
1012	+	4-[(1E)-N-(4,5-Dihydro-1H-imidazol-2-yl)ethanehydrazonoyl]-2-nitroaniline	C11 H14 N6 O2	262.118	263.125	7.85	430721	DDA for preferred ion	[M+H]+1	1566.62	3478.58	318254	102276	2111.05	1566.62	1438.46	1651.49	3478.58	2754.89	5461.1	318254	246420	422539	67883.4	104385	102276	3366.05	2101.92	2111.05
982	+	methyl tuberonate	C13 H20 O4	240.136	223.133	7.851	474945	DDA for preferred ion	[M+H-H2O]+1	21334.9	18093.9	316120	118330	21300.3	19849.6	33025.7	21334.9	15886.1	27064.4	18093.9	316120	254589	439045	103808	119529	118330	38520	21300.3	8627.27
1153	+		C14 H20 N2 Na O2 P	302.115	303.123	7.867	265006	DDA for preferred ion	[M+H]+1	61925.9	134028	249452	226942	73386.1	50661.5	61925.9	74803.6	152026	90616.6	134028	249452	254873	238434	229235	226942	204721	93614.2	73386.1	56239.4
1105	+		C24 H37 N Na3 O8 P	567.195	568.202	7.87	322358	DDA for preferred ion	[M+H]+1	79679.9	170966	315164	266024	98286.1	65885	79679.9	93121.4	195786	117549	170966	315164	322085	278282	266024	296555	252757	122899	98286.1	73983.8
1140	+	Methyl (E,E,Z)-2,4,6-Decatrienoate	C11 H16 O2	180.115	181.122	7.883	285106	DDA for preferred ion	[M+H]+1	130071	169304	255630	223680	132752	130071	127233	143749	170971	161616	169304	285582	250163	255630	240437	223680	188074	156460	132752	130987
947	+	1,4-Dihexopyranosylpiperazine	C16 H30 N2 O10	410.191	411.199	7.901	514248	DDA for preferred ion	[M+H]+1	985.995	33212.1	476301	302822	976.504	968.962	989.746	985.995	28697.4	33212.1	44696.8	476301	383970	507555	298582	302822	359182	976.504	973.446	984.767
728	+	(5E,7Z)-4-Hydroxy-5,7-tridecadienoic acid	C13 H22 O3	226.157	209.154	7.902	922212	DDA for preferred ion	[M+H-H2O]+1	21720.4	90679	842965	584340	29897.5	21720.4	29217.8	17963.9	79329.7	90679	125553	842965	704755	920835	584340	578482	673818	32935.1	23857.5	29897.5
1081	+	6-Heptyl-4-methyl-2H-pyran-2-one	C13 H20 O2	208.146	209.154	7.952	346866	DDA for preferred ion	[M+H]+1	21720.4	78123.8	226844	168855	29897.5	21720.4	29217.8	17963.9	77274.5	78123.8	109929	232989	199840	226844	169082	167280	168855	32935.1	23857.5	29897.5
1071	+	Ethyl 1-(3,4-diethoxybenzoyl)-4-piperidinecarboxylate	C19 H27 N O5	349.189	350.196	7.954	365647	DDA for preferred ion	[M+H]+1	191842	247589	326483	318730	185200	191842	191645	200282	251693	223813	247589	310728	326483	358732	318730	307835	321055	186160	185200	154866
1159	+		C18 H28 N5 Na O5	417.2	418.207	7.993	259806	DDA for preferred ion	[M+H]+1	169941	194338	220840	241859	152653	169941	145855	204506	193716	194338	248263	220840	225114	183036	241859	255356	225484	180054	152653	142256
326	+	(2S,3S,4S,5R,6S)-3,4,5-trihydroxy-6-[(5-hydroxy-8-methoxy-4-oxo-2-phenyl-4H-chromen-7-yl)oxy]oxane-2-carboxylic acid	C22 H20 O11	460.1	461.108	8.005	3.44741e+06	DDA for preferred ion	[M+H]+1	2.34934e+06	1.54951e+06	717902	1.14414e+06	2.77121e+06	2.07951e+06	2.36457e+06	2.34934e+06	1.41737e+06	1.66671e+06	1.54951e+06	834253	673911	717902	1.14414e+06	899233	1.29889e+06	2.06376e+06	3.10749e+06	2.77121e+06
1249	+		C19 H37 N3 Na O8 P	489.221	490.228	8.017	146325	DDA for preferred ion	[M+H]+1	645.416	5036.07	124302	50575.4	891.95	645.416	641.85	676.552	3808.26	5036.07	5667.34	124302	91623.5	145726	50575.4	48726.8	60921.9	710.422	961.287	891.95
602	+	Emixustat	C16 H25 N O2	263.188	264.196	8.056	1.31556e+06	DDA for preferred ion	[M+H]+1	405015	491928	1.09851e+06	765346	370036	405015	377558	424669	484916	491928	493593	1.09851e+06	1.0872e+06	1.32183e+06	694936	765346	946314	351524	387283	370036
1168	+	Sedanolide	C12 H18 O2	194.131	195.138	8.069	247469	DDA for preferred ion	[M+H]+1	11350.1	18399.9	157749	95648.8	9286.42	16798.1	11350.1	9162.82	17612.4	18399.9	30727.8	139506	157749	239078	89427.5	95648.8	144806	14834.9	9286.42	7809.02
1161	+		C16 H31 N3 Na O7 P	431.179	432.186	8.087	255888	DDA for preferred ion	[M+H]+1	5100.87	22314.6	185142	139030	5457.55	5019.5	5100.87	7545.16	17034.3	22314.6	26179.7	163634	185142	257847	139030	134112	172400	5855.92	5457.55	5133.03
1143	+	4-[(2S,3R,4R,5R)-3,4,5-Trihydroxy-2-methyl-1-piperidinyl]butyl alpha-L-allopyranoside	C16 H31 N O9	381.2	382.207	8.099	282258	DDA for preferred ion	[M+H]+1	204915	151558	47406.7	72236.8	157159	191912	267433	204915	151558	150272	235992	51066.6	47406.7	42881.8	101944	66329.6	72236.8	192476	157159	141481
1060	+	6,8-Dimethoxy-3,7-dimethyl-3,4-dihydro-1H-isochromene	C13 H18 O3	222.126	223.133	8.118	375444	DDA for preferred ion	[M+H]+1	283357	325555	238674	288236	310966	283357	273502	306563	320282	325555	374456	283715	238674	204610	302415	288236	231800	310966	298605	313364
1138	+		C16 H35 N3 Na O6 P	419.215	420.223	8.147	289561	DDA for preferred ion	[M+H]+1	99987.7	157970	210464	217939	103794	99987.7	98330.7	123161	147762	157970	173174	210464	290483	185118	217939	271822	182026	131029	98180.8	103794
680	+	(1S,2S,5S,6S,7R,8S,9R,12R)-2,6,10,10-Tetramethyl-11-oxatricyclo[7.2.1.0~1,6~]dodecane-2,5,7,8,12-pentol	C15 H26 O6	302.173	285.17	8.148	1.06985e+06	DDA for preferred ion	[M+H-H2O]+1	984650	823143	619596	850004	760317	984650	715247	1.03603e+06	722264	938585	823143	532628	619596	791365	850004	894463	445172	994307	627958	760317
1253	+		C14 H31 O2 P3	324.155	325.162	8.148	141409	DDA for preferred ion	[M+H]+1	128430	106908	86136	114087	101187	128430	92433.2	138370	92879.5	120412	106908	72233.8	86136	110769	114087	120707	58362.3	129540	77939.2	101187
679	+		C12 H26 N2 Na O2 P	284.162	285.17	8.149	1.06985e+06	DDA for preferred ion	[M+H]+1	984650	823143	619596	850004	760317	984650	715247	1.03603e+06	722264	938585	823143	532628	619596	791365	850004	894463	445172	994307	627958	760317
1252	+		C13 H12 N2 Na O4 P	314.044	315.052	8.197	141494	DDA for preferred ion	[M+H]+1	850.125	2027.2	100799	41856.5	930.509	850.125	887.878	786.472	1052.13	2027.2	2985.6	92866.9	100799	143697	38458.1	41856.5	61407.9	951.007	930.509	900.011
1122	+		C9 H19 N3 Na O2 P S	287.083	288.091	8.198	310319	DDA for preferred ion	[M+H]+1	791.357	2804.15	210807	81973	837.564	791.357	821.051	731.48	2195.04	2804.15	4271.71	197187	210807	318232	71317.6	81973	117716	837.564	864.736	836.03
1207	+	Sedanolide	C12 H18 O2	194.131	195.138	8.204	211068	DDA for preferred ion	[M+H]+1	16846.4	22823	172249	114760	22490.3	24828.1	15197.6	16846.4	18722.8	22823	28233.2	172249	163011	203827	94696.1	116738	114760	23865.2	22490.3	15098
1114	+		C19 H36 N Na O11	477.221	478.228	8.205	315078	DDA for preferred ion	[M+H]+1	795.71	11786.4	242288	145120	815.819	687.283	830.789	795.71	11699.1	11786.4	15746.6	235771	242288	321076	131173	145120	152275	888.091	743.345	815.819
874	+		C20 H26 N5 Na O8	487.169	488.176	8.228	650137	DDA for preferred ion	[M+H]+1	554810	501295	310367	350727	484412	527530	607568	554810	475297	501295	522459	318164	291858	310367	426151	350727	278493	512053	480346	484412
1016	+	Coumarandione	C8 H4 O3	148.016	149.023	8.228	428524	DDA for preferred ion	[M+H]+1	355653	359501	223715	249758	317658	347118	405824	355653	344662	359501	368855	215380	224052	223715	290036	249758	207087	331153	308190	317658
1235	+	Diethyl phthalate	C12 H14 O4	222.089	223.096	8.228	172158	DDA for preferred ion	[M+H]+1	151437	138876	110655	102498	142259	140634	164398	151437	133570	139234	138876	110655	101592	110906	117974	102498	96520.2	136912	142259	143912
1118	+		C15 H25 Na O3	276.17	277.177	8.274	311380	DDA for preferred ion	[M+H]+1	173479	204654	233138	252468	184526	192536	169161	173479	204654	178972	215292	212374	233138	267576	252468	293291	174939	188038	171824	184526
1224	+		C14 H21 N4 Na O	284.162	285.17	8.281	196295	DDA for preferred ion	[M+H]+1	172816	163317	106687	144797	158858	172816	146712	189888	136081	175633	163317	92321.7	106687	137136	157958	144797	92844.8	158858	130854	180460
1095	+		C19 H29 Na O9	424.171	425.178	8.294	330351	DDA for preferred ion	[M+H]+1	167278	261800	274730	301714	189009	149705	167278	221697	200624	261800	291355	274730	308295	225411	301714	328437	263235	189009	154670	191241
565	+		C18 H30 N5 Na O5	419.215	420.223	8.295	1.46049e+06	DDA for preferred ion	[M+H]+1	762464	1.18508e+06	1.28486e+06	1.36417e+06	877428	670787	762464	1.02475e+06	919090	1.18508e+06	1.35072e+06	1.28486e+06	1.38974e+06	1.00494e+06	1.36417e+06	1.44324e+06	1.1495e+06	877428	717533	906484
1091	+		C17 H30 O9 P2	440.136	441.143	8.295	333828	DDA for preferred ion	[M+H]+1	176172	278509	273250	301521	198794	158113	176172	235358	210716	278509	309238	273250	298714	214617	301521	325783	258145	198794	171821	205601
1157	+		C26 H32 Na3 O10 P	604.143	605.15	8.296	262045	DDA for preferred ion	[M+H]+1	188791	155566	114856	139351	231070	170421	199660	188791	126702	168369	155566	114978	92930.2	114856	139351	114102	147481	150687	231070	235203
984	+		C16 H32 N5 Na4 P	417.2	418.207	8.303	473328	DDA for preferred ion	[M+H]+1	265136	360650	393986	362797	209493	249673	265136	340024	332687	360650	373716	393986	428165	251289	362797	450661	240455	264866	181434	209493
967	+	Methyl (E,E,Z)-2,4,6-Decatrienoate	C11 H16 O2	180.115	181.122	8.305	498042	DDA for preferred ion	[M+H]+1	55373.4	127842	402242	305155	64152.8	51489.9	55373.4	66464.6	127842	118636	153495	397846	402242	491158	299228	305155	439711	102729	63256.6	64152.8
1220	+	1-Methylpentacyclo[7.3.1.1~4,12~.0~2,7~.0~6,11~]tetradecane	C15 H22	202.172	203.179	8.333	199942	DDA for preferred ion	[M+H]+1	144188	140125	130113	97413.5	144140	180013	144188	142231	126669	190325	140125	71111.9	135074	130113	76663.5	122625	97413.5	170914	142968	144140
575	+	(2S,6'R)-2',4,6-trimethoxy-6'-methyl-3H-spiro[1-benzofuran-2,1'-cyclohexan]-2'-ene-3,4'-dione	C17 H18 O6	318.11	319.118	8.355	1.42814e+06	DDA for preferred ion	[M+H]+1	713788	876679	1.27177e+06	1.22476e+06	753165	713788	711796	1.00464e+06	1.26824e+06	860467	876679	1.27177e+06	1.3891e+06	811807	1.22476e+06	1.26273e+06	989561	1.17462e+06	753165	625604
191	+		C22 H37 N O11	491.236	492.244	8.357	7.3166e+06	DDA for preferred ion	[M+H]+1	5115.91	943037	6.98424e+06	4.79198e+06	4990.15	7988.76	5115.91	4502.33	932510	943037	1.19548e+06	6.98424e+06	6.01349e+06	7.41228e+06	4.79198e+06	4.51749e+06	5.44725e+06	3189.93	5541.73	4990.15
452	+	5-(6-hydroxy-6-methyloctyl)-2,5-dihydrofuran-2-one	C13 H22 O3	226.157	209.154	8.357	2.12457e+06	DDA for preferred ion	[M+H-H2O]+1	38663.6	308241	1.96182e+06	1.38568e+06	38872.6	38663.6	42005.3	38081.6	300932	308241	313268	1.96182e+06	1.48772e+06	2.13761e+06	1.38568e+06	1.22466e+06	1.6479e+06	35633.9	40520.6	38872.6
962	+	montiporyne G	C12 H16 O	176.12	177.127	8.357	502072	DDA for preferred ion	[M+H]+1	29691.3	70690.6	444556	294340	35480.9	41380.2	16402.6	29691.3	59434.1	78291.9	70690.6	444556	369876	491029	294340	280778	358455	35480.9	63388.8	25610.1
966	+		C22 H22 N10 Na O2 P	512.157	513.164	8.357	498067	DDA for preferred ion	[M+H]+1	519.742	62316.1	475834	315162	561.422	519.742	501.055	623.298	62316.1	61607.6	79326.5	475834	403292	513579	315162	307889	372031	560.386	600.079	561.422
624	+		C22 H33 Na O11	496.192	497.199	8.361	1.24181e+06	DDA for preferred ion	[M+H]+1	631.246	141645	1.15432e+06	523882	627.209	631.246	564.523	700.058	115913	141645	174241	1.15432e+06	979229	1.24493e+06	458206	739692	523882	627.209	669.461	624.194
453	+	6-Heptyl-4-methyl-2H-pyran-2-one	C13 H20 O2	208.146	209.154	8.363	2.12457e+06	DDA for preferred ion	[M+H]+1	38835.8	308551	1.95633e+06	1.38393e+06	38950.4	38835.8	42172.1	38213.5	301385	308551	313039	1.95633e+06	1.48281e+06	2.1294e+06	1.38393e+06	950774	1.64413e+06	35740.5	40621.6	38950.4
1240	+		C17 H31 N2 Na2 O2 P	372.193	373.201	8.393	155694	DDA for preferred ion	[M+H]+1	63144.5	122476	113649	110881	80268.9	47362.3	63144.5	76874.2	122476	111893	154728	113240	145807	113649	110881	128023	105857	78599.8	80268.9	92737.6
1090	+	Nonylbenzene	C15 H24	204.188	205.195	8.397	334462	DDA for preferred ion	[M+H]+1	325694	228950	172323	203277	311982	325694	266322	361175	220865	292427	228950	172323	181991	141282	203277	223235	191453	311982	334580	218453
1082	+		C16 H34 N5 Na4 P	419.215	420.223	8.4	346755	DDA for preferred ion	[M+H]+1	195563	276034	282673	299699	211620	142450	210156	195563	227866	276034	303010	282673	341052	243501	299699	331571	267847	234950	149635	211620
1075	+	COSMENE	C10 H14	134.109	135.117	8.418	362847	DDA for preferred ion	[M+H]+1	172120	277945	353258	341292	186467	170751	172120	201658	248938	277945	300989	363012	353258	281057	331433	364836	341292	187761	186467	172488
1238	+		C17 H27 N2 Na3 O3 P2	438.12	439.127	8.418	161343	DDA for preferred ion	[M+H]+1	114373	157914	139346	141842	110949	107994	114373	123791	145552	157914	160553	139346	156911	100067	141842	159993	130730	121084	110949	98494.7
404	+	[(1aR,8R,8bR)-8a-Methoxy-5-methyl-6-(4-methyl-1-piperazinyl)-4,7-dioxo-1,1a,2,4,7,8,8a,8b-octahydroazireno[2',3':3,4]pyrrolo[1,2-a]indol-8-yl]methyl carbamate	C20 H27 N5 O5	417.2	418.207	8.419	2.56687e+06	DDA for preferred ion	[M+H]+1	1.49727e+06	2.09156e+06	1.96975e+06	1.93717e+06	1.4495e+06	1.3836e+06	1.49727e+06	1.68714e+06	1.96887e+06	2.09156e+06	2.18466e+06	1.96975e+06	2.39912e+06	1.42281e+06	1.93717e+06	2.24186e+06	1.80225e+06	1.64668e+06	1.4495e+06	1.33172e+06
1115	+		C17 H28 Na2 O9	422.155	423.162	8.419	314197	DDA for preferred ion	[M+H]+1	199978	291276	261600	265747	201443	193546	199978	238048	277387	291276	299081	261600	293721	193279	265747	315260	242796	222252	201443	172561
1230	+		C10 H22 N2 Na P	224.141	225.148	8.421	183812	DDA for preferred ion	[M+H]+1	79541.7	114449	169399	156064	101533	70905.2	79541.7	104420	113839	114449	127206	174718	169399	136786	156064	173681	138439	107050	95021.4	101533
1172	+		C11 H25 P3	250.118	251.125	8.451	244365	DDA for preferred ion	[M+H]+1	194523	202426	172319	213962	187065	194523	193290	210988	188100	202426	223611	172319	167951	202698	231397	213962	162805	187065	187716	181378
1257	+		C13 H24 N5 Na	273.194	274.201	8.451	137720	DDA for preferred ion	[M+H]+1	100454	106134	100424	124896	96270.3	95444.1	100454	109310	98935.1	106134	121559	99818.2	100424	124367	133290	124896	97984.2	96270.3	96519.6	94769.2
736	+		C22 H37 N O11	491.236	492.244	8.479	903733	DDA for preferred ion	[M+H]+1	3574.98	374757	672596	803757	4075.66	3574.98	5267.1	3490.33	374757	310632	437055	672596	715822	651965	888157	737913	803757	2921.07	4075.66	4968.41
891	+	deoxysporothric acid	C13 H20 O4	240.136	263.125	8.49	624530	DDA for preferred ion	[M+Na]+1	1364.92	8784.09	431744	165292	1566.4	1364.92	1619.09	1322.44	6184	8784.09	12530	431744	382683	636121	124034	178580	165292	1093.58	1566.4	2209.84
1226	+		C16 H30 N5 Na O5	395.215	396.223	8.494	192829	DDA for preferred ion	[M+H]+1	174666	145817	76373.6	83376.1	121341	131701	186435	174666	145817	118867	157461	68672.6	76373.6	82213.6	117629	83376.1	83192.7	133134	121341	114747
1260	+		C22 H42 N5 O10 P	567.268	568.275	8.523	106587	DDA for preferred ion	[M+H]+1	23587.6	57424.7	87402	77254.6	33772	17709	23587.6	35913.4	57424.7	54817.5	80618.9	77720.1	102227	87402	74033.1	90638.8	77254.6	34655.2	28860.7	33772
1191	+		C16 H35 N3 Na O6 P	419.215	420.223	8.563	230442	DDA for preferred ion	[M+H]+1	82346	132564	153390	174726	81866.6	75163.2	82346	146232	102916	155735	132564	153390	215310	143293	174726	206822	131402	92380.4	66516.9	81866.6
721	+		C12 H21 N O3 P2	289.099	290.106	8.59	944874	DDA for preferred ion	[M+H]+1	4957.45	38530.8	772602	535432	4159.77	4957.45	3859.62	6117.4	29463.9	38530.8	59659	688452	772602	981116	446077	535432	562918	4159.77	3248.77	4948.4
1072	+	MFCD00024761	C11 H14 N2 O5	254.089	255.097	8.59	365369	DDA for preferred ion	[M+H]+1	1801.4	9308.98	252523	137787	1352.47	1801.4	1427.35	1824.73	6760.62	9308.98	14151.7	198957	252523	377123	105920	137787	148917	1352.47	847.69	1595.93
1186	+		C23 H28 N6 Na O P	458.198	459.205	8.59	232033	DDA for preferred ion	[M+H]+1	473.728	534.128	154400	69484.2	478.473	458.32	473.728	508.406	500.748	534.128	792.749	116552	154400	245557	51282.6	69484.2	80179.5	478.473	477.865	604.384
1145	+		C8 H21 N2 Na2 O2 P3	316.06	317.067	8.591	277709	DDA for preferred ion	[M+H]+1	3276.36	20516.7	253940	201274	2627.04	3276.36	3550.48	2932.21	14074.2	20516.7	31017.9	242626	253940	290684	172577	201274	211859	2881.68	1712.87	2627.04
887	+	Jasmonic acid	C12 H18 O3	210.126	211.133	8.592	630465	DDA for preferred ion	[M+H]+1	18468.6	22019.4	428561	244926	15164.7	24679.7	18451.8	18468.6	20809.8	22019.4	32381.9	349024	428561	598943	207651	244926	275227	15164.7	12892.8	16827
1045	+	(+)-Nootkatone	C15 H22 O	218.167	201.164	8.628	387432	DDA for preferred ion	[M+H-H2O]+1	194258	245916	324217	301127	208312	223784	194258	193052	245916	300377	236911	304883	324217	391088	330402	301127	239903	208312	206573	225892
1106	+	(2R,3R)-3-(1-hydroxytetradecyl)oxirane-2-carboxamide	C17 H33 N O3	299.246	300.253	8.628	322312	DDA for preferred ion	[M+H]+1	159711	200342	248064	244585	165398	162715	148455	159711	214428	182322	200342	248064	233680	306933	273724	244585	211667	165398	164744	180640
1046	+	1-Nonynylbenzene	C15 H20	200.156	201.164	8.629	387432	DDA for preferred ion	[M+H]+1	194258	245916	324217	301127	208312	223784	194258	193052	245916	300377	236911	304883	324217	391088	330402	301127	239903	208312	206573	225892
986	+		C13 H18 N2 Na O2 P	288.1	289.107	8.677	468654	DDA for preferred ion	[M+H]+1	296159	319741	347676	429846	356049	205406	296159	413642	465336	318011	319741	347676	428899	248695	441718	429846	380601	405409	356049	307844
929	+		C10 H20 O4 P2	266.083	267.09	8.687	551907	DDA for preferred ion	[M+H]+1	351949	338449	277589	353511	314611	425480	310972	351949	292233	352163	338449	277589	303202	151672	353511	356746	280074	314611	282180	354736
838	+	Jasmone	C11 H16 O	164.12	165.127	8.697	723360	DDA for preferred ion	[M+H]+1	568415	574885	483570	623099	578598	537473	568415	655804	574885	624718	565733	414501	483570	667694	665168	623099	417700	578598	548808	664478
928	+	Psilocybin	C12 H17 N2 O4 P	284.094	267.09	8.697	551907	DDA for preferred ion	[M+H-H2O]+1	351949	338449	303202	353511	314611	425480	310972	351949	292233	352163	338449	277589	303202	376411	353511	356746	280074	314611	282180	354736
996	+		C11 H20 N5 Na P2	307.11	308.117	8.697	453251	DDA for preferred ion	[M+H]+1	396897	387112	354260	410910	384473	396897	396662	414125	387112	405028	385165	316853	354260	445717	434013	410910	326385	384473	374240	425399
1121	+	1-[(3R,4R)-3-Hydroxy-3-isopropyl-4-methyl-1-pyrrolidinyl]-3-(methylsulfanyl)-1-propanone	C12 H23 N O2 S	245.145	246.152	8.7	310848	DDA for preferred ion	[M+H]+1	246792	50332.5	118768	25224.8	240601	246792	178407	291039	50332.5	94424.7	39691.3	118768	65426.6	119436	23635.9	57004.6	25224.8	292193	240601	68765.9
1132	+	Phenylisocyanate	C7 H5 N O	119.037	120.044	8.712	295823	DDA for preferred ion	[M+H]+1	50131.1	106779	260621	242580	52662.5	46760	50131.1	60657.1	106779	90046	107489	250137	289911	260621	242580	247542	199879	60987.6	45841.1	52662.5
1219	+	6-{[(1R,2S,3S,4S,5R)-2,3,4-Trihydroxy-5-(hydroxymethyl)cyclopentyl]amino}hexanenitrile	C12 H22 N2 O4	258.158	259.165	8.716	200880	DDA for preferred ion	[M+H]+1	645.312	7382.71	148151	76981.1	768.001	632.567	645.312	695.588	6338.13	7382.71	8183.27	142189	148151	202903	70774.4	77842.4	76981.1	731.773	768.001	778.129
1083	+	7-hydroxyspiro[chroman-2,1'-cyclopentan]-4-one	C13 H14 O3	218.094	219.102	8.779	346523	DDA for preferred ion	[M+H]+1	186467	296197	220479	291847	181781	171047	200944	186467	219731	296197	306365	213517	220479	223809	315885	291847	251406	155746	181781	219416
1233	+	mephenesin	C10 H14 O3	182.094	183.102	8.785	173996	DDA for preferred ion	[M+H]+1	130363	151500	157527	158380	118371	130363	119321	135283	143749	168604	151500	171228	157527	136510	161022	158380	147666	122521	118371	116389
1056	+	2,4-Dodecadiyn-1-ol	C12 H18 O	178.136	179.143	8.796	377890	DDA for preferred ion	[M+H]+1	249475	339852	248028	337411	307943	249475	233988	283458	326480	376124	339852	246556	279635	248028	337411	356311	219890	307943	304512	320485
1237	+	Ethyl (E,Z)-2,4-decadienoate	C12 H20 O2	196.146	197.154	8.796	166670	DDA for preferred ion	[M+H]+1	99497.9	137445	101174	144727	129618	99497.9	99344.7	118754	132125	157448	137445	96060.1	114242	101174	144727	145126	92858.6	129288	134275	129618
869	+		C28 H40 N7 Na O3 P2	607.257	608.264	8.827	660709	DDA for preferred ion	[M+H]+1	475938	239539	180818	112944	627798	659789	394633	475938	244676	239539	159480	213371	143239	180818	141866	93809	112944	453270	717055	627798
490	+		C14 H18 N2 Na O3 P	316.095	317.102	8.838	1.89939e+06	DDA for preferred ion	[M+H]+1	1.14254e+06	1.37138e+06	1.38364e+06	1.59273e+06	1.1626e+06	1.14254e+06	1.09686e+06	1.37905e+06	1.87869e+06	1.3334e+06	1.37138e+06	1.38364e+06	1.59497e+06	933503	1.61405e+06	1.59273e+06	1.17309e+06	1.67618e+06	1.1626e+06	967275
881	+		C32 H37 Na4 O7 P	656.187	657.194	8.841	638375	DDA for preferred ion	[M+H]+1	305894	447318	492972	514882	385330	305894	290243	455775	650953	437670	447318	492972	545968	308016	514882	526005	358029	592161	385330	316136
634	+		C13 H16 N2 Na O2 P	286.084	287.091	8.843	1.21435e+06	DDA for preferred ion	[M+H]+1	642513	815586	861794	1.01725e+06	639256	593503	642513	856589	1.21826e+06	796945	815586	861794	1.00268e+06	585766	1.01725e+06	1.04886e+06	701270	1.0459e+06	639256	543741
832	+	Dimethyl 2-(4-(dimethylamino)phenyl)-4-hydroxy-4-methyl-6-oxo-1,3-cyclohexanedicarboxylate	C19 H25 N O6	363.168	364.175	8.844	735236	DDA for preferred ion	[M+H]+1	447801	587578	643430	658713	484515	429140	447801	598165	733790	573612	587578	643430	659558	486162	658713	662511	548285	650031	484515	461937
1205	+		C17 H36 N5 Na	333.288	334.295	8.868	212120	DDA for preferred ion	[M+H]+1	177991	188435	92530.7	106552	146105	201127	177991	155145	190251	188435	165072	111430	92530.7	75149.2	117316	106552	103884	187119	146105	129621
935	+	7'-multijuguinone	C18 H29 N O2	291.22	292.227	8.881	536715	DDA for preferred ion	[M+H]+1	157635	192432	462019	333711	139436	157635	134447	175796	203967	192432	190647	462019	445037	494516	285322	333711	391453	152928	139436	137897
469	+		C13 H16 N2 Na O2 P	286.084	287.091	8.924	1.97396e+06	DDA for preferred ion	[M+H]+1	1.54896e+06	1.559e+06	1.36967e+06	1.75866e+06	1.56767e+06	1.27314e+06	1.54896e+06	1.77068e+06	1.67857e+06	1.43489e+06	1.559e+06	1.36967e+06	1.64782e+06	1.19725e+06	1.87224e+06	1.75866e+06	1.53064e+06	1.60436e+06	1.56767e+06	1.41003e+06
916	+	Nonylbenzene	C15 H24	204.188	205.195	8.933	569805	DDA for preferred ion	[M+H]+1	350554	361752	463098	429926	328135	350554	329137	351218	361752	386164	355752	463098	490586	430679	429926	447855	423644	388422	328135	323175
917	+	Nonylbenzene	C15 H24	204.188	205.195	8.935	569771	DDA for preferred ion	[M+H]+1	333517	361531	462357	425773	311308	333517	325952	342000	361531	369388	350293	462357	486387	431197	416849	433944	425773	378463	307240	311308
926	+	(6E,8Z)-7,11-Dimethyl-3-methylene-1,6,8,10-dodecatetraene	C15 H22	202.172	203.179	8.939	555162	DDA for preferred ion	[M+H]+1	250379	297286	475841	412253	253304	250379	224900	376850	254474	297286	363157	440877	475841	477219	372394	412253	426043	280522	243403	253304
899	+	(1R,6S,7R)-2-Butyl-6,7-dimethyl-10-oxa-2-azatricyclo[5.3.3.0~1,6~]tridecan-9-one	C17 H29 N O2	279.22	262.216	8.942	605734	DDA for preferred ion	[M+H-H2O]+1	237239	296674	477225	405181	258467	237239	232129	262408	264515	331837	296674	469367	509115	477225	388508	405181	444936	300943	257285	258467
1163	+		C14 H22 N2 Na O2 P	304.131	305.138	8.988	251615	DDA for preferred ion	[M+H]+1	91610.2	180362	210956	234341	110703	91610.2	85687.9	129793	205536	147798	180362	210956	212229	128170	234341	238349	193675	147545	110703	101493
1213	+	3,4-methylenedioxycinnamylic alcohol	C10 H10 O3	178.063	179.07	9.052	208882	DDA for preferred ion	[M+H]+1	57383.7	101732	173374	172121	73717.2	54655.6	57383.7	82321.8	96218.5	101732	106530	173374	184018	151262	177038	172121	166409	74750.1	73717.2	72961.5
885	+	(1aR,7aS,8R,10aS,10bS)-8-{[(3-Hydroxypropyl)amino]methyl}-1a,5-dimethyl-2,3,6,7,7a,8,10a,10b-octahydrooxireno[9,10]cyclodeca[1,2-b]furan-9(1aH)-one	C18 H29 N O4	323.21	324.217	9.065	634077	DDA for preferred ion	[M+H]+1	10883.2	68120.2	498539	324089	11107.8	10883.2	9694.86	13217.1	59503	68120.2	82737.9	498539	496971	634003	317945	324089	336098	13082.8	11107.8	10466
445	+		C31 H48 N5 Na3 O P2	637.303	638.311	9.08	2.18301e+06	DDA for preferred ion	[M+H]+1	1.39485e+06	664412	438874	249583	1.87196e+06	1.9579e+06	1.10301e+06	1.39485e+06	742500	664412	477465	561601	352709	438874	326082	228564	249583	1.40333e+06	1.87196e+06	1.94143e+06
1074	+	1,8-Cyclopentadecadiyne	C15 H22	202.172	203.179	9.08	364440	DDA for preferred ion	[M+H]+1	221370	241488	251996	257074	255549	229660	221370	202646	279104	241488	234077	247401	251996	328579	337529	257074	206517	268811	253574	255549
234	+	methyl 2-{9-hydroxy-1-methyl-5,10-dioxo-1H,3H,4H,5H,10H-naphtho[2,3-c]pyran-3-yl}acetate	C17 H16 O6	316.095	317.102	9.13	5.26038e+06	DDA for preferred ion	[M+H]+1	3.49662e+06	4.16942e+06	3.32212e+06	3.59149e+06	2.68058e+06	3.62919e+06	3.45194e+06	3.49662e+06	4.16942e+06	2.91077e+06	4.19866e+06	3.80849e+06	3.32212e+06	3.14034e+06	3.59149e+06	3.8104e+06	2.94405e+06	3.56044e+06	2.68058e+06	2.43892e+06
823	+		C6 H17 N8 Na3 O2	302.115	303.123	9.134	747393	DDA for preferred ion	[M+H]+1	379223	580845	682751	518409	272575	332404	379223	474451	632719	402169	580845	713580	682751	580464	467791	518409	605299	427526	272575	226290
750	+	NP-012616	C15 H24 O2	236.178	237.185	9.149	877106	DDA for preferred ion	[M+H]+1	519622	612443	673096	642068	534080	538814	519622	500085	589783	612443	614282	605956	673096	838476	745745	642068	570042	534080	533944	585570
729	+	5,10-Pentadecadiyn-1-ol	C15 H24 O	220.183	203.179	9.151	921623	DDA for preferred ion	[M+H-H2O]+1	622614	666440	785891	703935	609015	661789	531373	622614	594310	666440	725468	636847	785891	898210	703935	763998	694549	564347	609015	626399
1030	+		C11 H22 N Na3 O2 S	301.107	302.115	9.2	409258	DDA for preferred ion	[M+H]+1	206626	266563	258961	219855	178385	206626	190219	240301	308034	200164	266563	258961	378384	185672	187052	326220	219855	282436	178385	168609
714	+	5,10-Pentadecadiyn-1-ol	C15 H24 O	220.183	203.179	9.228	957684	DDA for preferred ion	[M+H-H2O]+1	545652	694028	690382	774099	594416	569162	513761	545652	701062	694028	610231	666955	690382	812876	860099	774099	597376	627464	570915	594416
762	+	6-Hydroxy-8-methoxy-3-methyl-3,4-dihydro-1H-isochromen-1-one	C11 H12 O4	208.074	209.081	9.23	857581	DDA for preferred ion	[M+H]+1	723980	644955	666599	632121	662289	723980	663435	726564	644955	696487	621587	768499	666599	615743	632121	602885	705949	795469	662289	604861
243	+	Valerophenone	C11 H14 O	162.104	163.112	9.231	5.09399e+06	DDA for preferred ion	[M+H]+1	53845.4	137213	3.79653e+06	2.09284e+06	48334	72167.7	27009.7	53845.4	89171.1	157329	137213	3.79653e+06	3.59919e+06	4.63913e+06	1.68564e+06	2.09284e+06	2.5882e+06	38024.3	58552.1	48334
919	+	Dihydrokavain	C14 H16 O3	232.11	233.117	9.232	561793	DDA for preferred ion	[M+H]+1	222850	322491	333752	431869	233338	208089	222850	244197	273677	359427	322491	322166	362129	333752	456360	431869	346932	233338	221031	255856
489	+	Nonylbenzene	C15 H24	204.188	205.195	9.26	1.90103e+06	DDA for preferred ion	[M+H]+1	1.01046e+06	1.27666e+06	1.81059e+06	1.5062e+06	1.08942e+06	1.01046e+06	944325	1.0628e+06	1.27666e+06	1.27843e+06	1.16229e+06	1.83601e+06	1.81059e+06	1.66086e+06	1.4747e+06	1.5062e+06	1.6676e+06	1.18241e+06	1.04257e+06	1.08942e+06
574	+	2,6-Dimethyl-1,3,5,7-octatetraene	C10 H14	134.109	135.117	9.26	1.42857e+06	DDA for preferred ion	[M+H]+1	354484	529620	1.32265e+06	939960	375982	331340	354484	422681	453974	543655	529620	1.32265e+06	1.18121e+06	1.50024e+06	735688	1.01891e+06	939960	375982	399608	364243
862	+	UK4725000	C9 H14	122.109	123.117	9.26	677053	DDA for preferred ion	[M+H]+1	360580	479428	645103	599324	398255	360580	352045	393935	485374	479428	459993	640020	669965	645103	541341	599324	639989	417631	391536	398255
705	+	(3E,5E,8Z)-1,3,5,8-Undecatetraene	C11 H16	148.125	149.132	9.264	992281	DDA for preferred ion	[M+H]+1	227931	306337	891610	700276	265464	238516	217817	227931	278908	306337	308123	891610	763422	963663	548216	700276	752941	265464	286829	259502
421	+		C31 H46 N5 Na3 O P2	635.288	636.295	9.276	2.38536e+06	DDA for preferred ion	[M+H]+1	1.97673e+06	1.07371e+06	733445	545112	2.30191e+06	2.38405e+06	1.56796e+06	1.97673e+06	1.15063e+06	1.07371e+06	980737	913473	651079	733445	689923	517303	545112	1.85614e+06	2.37691e+06	2.30191e+06
1135	+	EUPATORIOCHROMENE	C13 H14 O3	218.094	219.102	9.288	291470	DDA for preferred ion	[M+H]+1	151507	219723	218499	268352	122646	138520	151507	156719	181319	219723	253368	231786	203576	218499	298921	268352	235722	109355	136294	122646
1211	+	[Similar to: THC; ΔMass: -0.1456 Da]	C14 H16 N2 Na O3 P	314.079	315.086	9.344	209610	DDA for preferred ion	[M+H]+1	65408.2	150917	145039	181492	94148.3	52449.5	65408.2	79757.9	175516	89935.7	150917	144517	145039	146933	181492	203635	149317	127989	94148.3	72223.6
594	+	NP-004713	C15 H24 O2	236.178	237.185	9.371	1.35156e+06	DDA for preferred ion	[M+H]+1	806303	1.04891e+06	1.10994e+06	1.2069e+06	789432	1.03491e+06	806303	803004	1.07592e+06	878007	1.04891e+06	1.10994e+06	1.04421e+06	1.31257e+06	1.30576e+06	1.2069e+06	931895	958533	789432	785504
121	+	5-[2-(3,4-Dimethoxyphenyl)ethyl]-2-hydroxybenzoic acid	C17 H18 O5	302.115	303.123	9.374	1.48757e+07	DDA for preferred ion	[M+H]+1	7.08979e+06	1.04319e+07	1.40528e+07	1.38274e+07	6.75388e+06	7.08979e+06	5.92019e+06	8.37283e+06	1.37019e+07	8.58924e+06	1.04319e+07	1.40528e+07	1.45726e+07	9.81891e+06	1.38274e+07	1.48673e+07	1.15286e+07	1.04017e+07	6.75388e+06	5.649e+06
428	+	6-{[Bis(2-methoxyethyl)amino]methyl}-7-hydroxy-2,3-dihydrocyclopenta[c]chromen-4(1H)-one	C19 H25 N O5	347.173	348.18	9.376	2.30822e+06	DDA for preferred ion	[M+H]+1	977359	1.47982e+06	1.94225e+06	2.01857e+06	1.21361e+06	977359	934111	1.33848e+06	2.12335e+06	1.40768e+06	1.47982e+06	1.94225e+06	2.06776e+06	1.47054e+06	2.01857e+06	2.17298e+06	1.70669e+06	1.72923e+06	1.21361e+06	1.03457e+06
806	+	6-Heptyl-4-methyl-2H-pyran-2-one	C13 H20 O2	208.146	209.154	9.397	788923	DDA for preferred ion	[M+H]+1	247136	344872	716401	622668	210909	247136	258182	232170	307826	344872	380498	680331	716401	770034	530822	622668	668511	278014	210909	208405
1104	+	3-Octyn-1-ol	C8 H14 O	126.104	127.112	9.41	322453	DDA for preferred ion	[M+H]+1	169686	211122	291741	254301	161990	199260	167923	169686	211122	211497	198921	291741	263437	323964	254301	234779	309104	186372	161990	155840
1218	+	Methyl hydrogen [6-(8-hydroxy-7,8-dihydroimidazo[4,5-d][1,3]diazepin-3(4H)-yl)hexyl]phosphonate	C13 H23 N4 O4 P	330.147	331.154	9.411	201352	DDA for preferred ion	[M+H]+1	71258.4	92668.2	173142	169089	69550.3	51895.4	71258.4	76651.7	92404.8	92668.2	129452	139378	177593	173142	185810	169089	168829	82928.7	63571.7	69550.3
1070	+		C16 H27 Na O7 S	386.136	387.144	9.412	366626	DDA for preferred ion	[M+H]+1	332652	288099	204791	259363	326766	335604	315590	332652	288099	264635	301332	204473	204791	235028	292145	251020	259363	348253	326766	300859
1246	+	Tricin	C17 H14 O7	330.074	331.081	9.412	149669	DDA for preferred ion	[M+H]+1	132701	117389	90356	105692	127626	132701	134073	132021	118570	102286	117389	88494.3	90356	93402.7	122570	98092.1	105692	144564	127626	124263
688	+	cis-fenpropimorph	C20 H33 N O	303.256	304.263	9.416	1.04952e+06	DDA for preferred ion	[M+H]+1	435387	440463	796351	738559	353176	448196	435387	397771	452949	440463	405494	796351	794234	1.00813e+06	738559	680921	1.01906e+06	381473	353176	345036
316	+		C30 H61 N3 Na O11 P	693.394	694.401	9.452	3.60973e+06	DDA for preferred ion	[M+H]+1	1.63078e+06	1.50283e+06	1.47496e+06	1.61372e+06	2.21099e+06	1.51063e+06	2.89368e+06	1.63078e+06	1.42252e+06	1.50283e+06	2.20333e+06	1.28514e+06	1.47496e+06	2.1446e+06	1.61372e+06	1.29624e+06	2.02672e+06	1.28019e+06	2.48088e+06	2.21099e+06
355	+	2,3-Dihydroxypropyl (9E,11E,13E)-9,11,13-octadecatrienoate	C21 H36 O4	352.261	353.269	9.452	3.08887e+06	DDA for preferred ion	[M+H]+1	1.62656e+06	1.48855e+06	1.17975e+06	1.48699e+06	2.34649e+06	1.46338e+06	2.7196e+06	1.62656e+06	1.42668e+06	1.48855e+06	2.21559e+06	1.16499e+06	1.17975e+06	1.81119e+06	1.48699e+06	1.16896e+06	1.8726e+06	1.32469e+06	2.59042e+06	2.34649e+06
765	+		C25 H47 Na O9	514.314	497.311	9.452	848928	DDA for preferred ion	[M+H-H2O]+1	399568	372173	303604	378852	608282	362230	710866	399568	357236	372173	585092	303604	291280	474561	378852	303652	489174	324495	670824	608282
766	+	N,N'-(1,4-Piperazinediyldi-3,1-propanediyl)bis(2-ethoxybenzamide)	C28 H40 N4 O4	496.304	497.311	9.452	848928	DDA for preferred ion	[M+H]+1	399568	372173	303604	378852	608282	362230	710866	399568	357236	372173	585092	303604	291280	474561	378852	303652	489174	324495	670824	608282
893	+	5,10-Pentadecadiyn-1-ol	C15 H24 O	220.183	221.19	9.459	611407	DDA for preferred ion	[M+H]+1	228868	295421	569593	348331	229135	251290	228868	225564	276445	295421	308977	569593	494456	603423	378065	334892	348331	265098	229135	113328
846	+		C22 H30 N5 Na	387.241	388.248	9.481	699117	DDA for preferred ion	[M+H]+1	249932	296773	625355	445784	204457	228676	249932	291305	296773	269206	336112	605462	625355	742364	445193	445784	591341	269794	204457	11627.3
479	+		C31 H52 N3 Na5 O6	677.335	678.342	9.519	1.92457e+06	DDA for preferred ion	[M+H]+1	1.32759e+06	646241	435907	290857	1313790	1.71086e+06	1.06913e+06	1.32759e+06	793870	646241	389169	537260	306114	435907	338560	214773	290857	1313790	1.88652e+06	568349
693	+		C22 H39 N5 Na O3 P	475.27	476.277	9.548	1.02801e+06	DDA for preferred ion	[M+H]+1	552893	677554	833710	867196	553255	551193	552893	576272	506734	677554	697950	778651	833710	1.04418e+06	916717	867196	643404	553255	555539	468664
336	+	2,3-Dihydroxypropyl (9E,11E,13E)-9,11,13-octadecatrienoate	C21 H36 O4	352.261	353.269	9.552	3.35076e+06	DDA for preferred ion	[M+H]+1	1.15199e+06	1.32854e+06	1.45524e+06	1.40217e+06	2.43438e+06	681548	2.16006e+06	1.15199e+06	1.32854e+06	1.2559e+06	2.10172e+06	1.18153e+06	1.45524e+06	2.05457e+06	1.40217e+06	1.07162e+06	2.18108e+06	843164	2.43438e+06	2.59193e+06
377	+		C36 H59 N Na4 O6	693.394	694.401	9.552	2.80018e+06	DDA for preferred ion	[M+H]+1	942193	1.1177e+06	1.26697e+06	1.13114e+06	1.90511e+06	550011	1.71172e+06	942193	1.1177e+06	1.02828e+06	1.81225e+06	1.00889e+06	1.26697e+06	1.81866e+06	1.13114e+06	913885	1.83812e+06	716708	1.90511e+06	2.12624e+06
590	+	N-Acetyl-L-alpha-aspartyl-L-alpha-aspartyl-L-isoleucyl-L-valyl-L-prolyl-L-norvaline	C31 H50 N6 O12	698.349	699.356	9.552	1.36344e+06	DDA for preferred ion	[M+H]+1	373873	451020	507085	452873	903240	197040	733708	373873	451020	414784	731090	394460	507085	748164	452873	345140	764339	273130	903240	1.06043e+06
159	+	Jasmone	C11 H16 O	164.12	165.127	9.559	8.91909e+06	DDA for preferred ion	[M+H]+1	87845.8	1.29752e+06	8.13613e+06	6.46912e+06	91675.3	86473.3	87845.8	88059.1	1.08924e+06	1.29752e+06	1.52541e+06	7.73142e+06	8.13613e+06	8.58883e+06	6.12999e+06	6.46912e+06	6.60773e+06	95481.2	91675.3	66379.4
1004	+	1,9-DECADIYNE	C10 H14	134.109	135.117	9.59	442036	DDA for preferred ion	[M+H]+1	52962.5	52358.3	355370	197800	38314.4	31425.8	52962.5	66192.1	47914.2	52358.3	68710.1	355370	315474	420590	164968	197800	211591	34181.3	41278	38314.4
1136	+	(2R,3'R,4'R,9'R)-Dispiro[oxirane-2,10'-tricyclo[6.2.2.0~2,7~]dodeca[5,11]diene-3',2''-oxirane]-4',9'-diol	C14 H16 O4	248.105	249.112	9.609	291172	DDA for preferred ion	[M+H]+1	173053	219002	217051	256274	183873	166029	177569	173053	204386	219002	231484	238463	197511	217051	284553	256274	207590	141600	183873	201655
105	+	Methyl jasmonate	C13 H20 O3	224.141	225.148	9.619	1.87781e+07	DDA for preferred ion	[M+H]+1	63564.6	293855	1.3591e+07	6.91919e+06	41288.3	63564.6	37400.5	64793.5	228156	293855	363599	1.3591e+07	1.21897e+07	1.72176e+07	5.10992e+06	6.91919e+06	7.26291e+06	47653.9	41288.3	16793.8
400	+	Carvone	C10 H14 O	150.104	151.112	9.62	2.59943e+06	DDA for preferred ion	[M+H]+1	70268.8	166226	1.86311e+06	933044	127630	58589	97538.5	70268.8	166226	188051	124344	1.86311e+06	1.65534e+06	2.37704e+06	684271	933044	999607	127630	151815	97911.2
703	+	MFCD00027233	C11 H14	146.109	147.117	9.62	994946	DDA for preferred ion	[M+H]+1	45965.4	59266.1	758411	400031	39690.6	45965.4	47411	41525.2	59266.1	63976.7	50221.6	758411	639385	918684	291047	400031	411090	39690.6	97293.6	37898.6
576	+		C20 H44 N3 Na O4 P2	475.27	476.277	9.638	1.42245e+06	DDA for preferred ion	[M+H]+1	767327	875124	1.06014e+06	1.12349e+06	878666	627759	794848	767327	774670	875124	956781	1.02117e+06	1.06014e+06	1.2579e+06	1.13311e+06	1.09823e+06	1.12349e+06	720899	878666	966916
476	+	LysoPC(18:3(9Z,12Z,15Z))	C26 H48 N O7 P	517.317	518.324	9.646	1.93287e+06	DDA for preferred ion	[M+H]+1	984385	1.20659e+06	1.69178e+06	1.6184e+06	1.12509e+06	956452	984385	985886	1.11683e+06	1.20659e+06	1.21615e+06	1.69178e+06	1.62834e+06	1.80511e+06	1.6184e+06	1.6367e+06	1.49868e+06	1.06762e+06	1.12578e+06	1.12509e+06
819	+	NP-004713	C15 H24 O2	236.178	237.185	9.654	757583	DDA for preferred ion	[M+H]+1	364366	495639	638954	640554	389319	371292	364366	356718	495639	470605	532801	638954	580132	699039	640554	647091	533070	449224	389319	387752
1231	+	cis-fenpropimorph	C20 H33 N O	303.256	304.264	9.654	182913	DDA for preferred ion	[M+H]+1	47394.1	73886.9	136772	88290.6	60814.2	20780.6	61948.8	47394.1	68651.7	73886.9	105516	108581	136772	173011	87979.9	88290.6	164555	48362.7	60814.2	80880.4
497	+		C24 H49 N Na O7 P	517.317	518.324	9.743	1.80069e+06	DDA for preferred ion	[M+H]+1	858140	1.05773e+06	1.65896e+06	1.44993e+06	958221	827985	860562	858140	969891	1.06967e+06	1.05773e+06	1.65896e+06	1.55227e+06	1.74359e+06	1.55834e+06	1.44993e+06	1.40935e+06	919637	958221	1.03902e+06
515	+	2,4-Dodecadiyn-1-ol	C12 H18 O	178.136	179.143	9.762	1.69704e+06	DDA for preferred ion	[M+H]+1	866515	1.11207e+06	1.51984e+06	1.57624e+06	932752	866515	911944	865327	1.11207e+06	1.11152e+06	1.24164e+06	1.51984e+06	1.49953e+06	1.71017e+06	1.57624e+06	1.59027e+06	1.35381e+06	988499	887322	932752
922	+		C16 H19 N4 Na O	306.147	307.154	9.773	558568	DDA for preferred ion	[M+H]+1	240391	323067	525766	536530	276897	209277	240391	251808	306966	323067	360547	532720	515232	525766	536530	509789	555095	251698	276897	306052
1232	+		C17 H28 N Na O3	317.197	318.204	9.782	177148	DDA for preferred ion	[M+H]+1	81398.8	95831.1	132571	156485	80714.6	88489.2	79985	81398.8	87615.1	96230.6	95831.1	132571	131503	173564	156632	156485	105509	82524.3	80714.6	73876.7
395	+	2-Amino-1,3,4-octadecanetriol	C18 H39 N O3	317.293	318.3	9.783	2.65747e+06	DDA for preferred ion	[M+H]+1	2.15464e+06	2.32037e+06	2.36757e+06	2.24162e+06	1.90382e+06	2.44517e+06	2.15464e+06	1.98367e+06	2.32037e+06	2.40654e+06	2.13597e+06	2.59308e+06	2.2303e+06	2.36757e+06	2.24162e+06	2.15003e+06	2.40183e+06	2.0184e+06	1.78959e+06	1.90382e+06
709	+		C23 H32 N5 Na	401.256	402.264	9.789	968543	DDA for preferred ion	[M+H]+1	379838	550565	841902	749394	462765	303622	379838	436380	504843	593618	550565	841902	758919	864963	748354	749394	850513	429408	462765	525758
478	+	4-(2,4-di-tert-amylphenoxy)butylamine	C20 H35 N O	305.272	306.279	9.793	1.92609e+06	DDA for preferred ion	[M+H]+1	568804	662607	1.39184e+06	1.1258e+06	495521	568804	594412	532834	662607	704565	642879	1.33332e+06	1.39184e+06	1.92173e+06	1.089e+06	1.1258e+06	1.6223e+06	495521	478760	563206
1087	+		C24 H51 N3 Na O8 P S	595.303	596.31	9.795	338462	DDA for preferred ion	[M+H]+1	150960	153233	200647	196070	236389	82636.6	184453	150960	132690	153233	210288	172357	200647	299441	196070	185231	277678	126327	236389	309943
1184	+	N-[(3E,6E,9E)-3,6,9-Octadecatrienoyl]serine	C21 H35 N O4	365.256	366.264	9.815	233081	DDA for preferred ion	[M+H]+1	67275	52448.6	30648.1	21562.1	173944	35480.3	106187	67275	45823.3	52448.6	86717.8	21368.1	30887.4	30648.1	21562.1	19451.8	49666.4	53653	173944	231476
914	+	1-Nonynylbenzene	C15 H20	200.156	201.164	9.818	580025	DDA for preferred ion	[M+H]+1	252697	312648	453092	465748	261936	259328	242777	252697	281250	312648	347473	403768	453092	537143	469932	465748	361328	255636	262082	261936
866	+	PALMITOYL ALANINE	C19 H37 N O3	327.277	328.285	9.856	664595	DDA for preferred ion	[M+H]+1	384421	275307	125983	177913	461049	371776	403222	384421	258571	323097	275307	125983	111184	153219	177913	133294	206719	239391	461049	643353
1208	+	4-{[(3R,4R)-4-(3,4-Dimethoxybenzyl)tetrahydro-3-furanyl]methyl}-2-methoxyphenol	C21 H26 O5	358.178	359.185	9.856	210826	DDA for preferred ion	[M+H]+1	70187.8	105460	162745	157644	71455.2	70187.8	68457.4	73199.8	96129.2	105460	113093	151751	162745	191030	174127	157644	155164	73850.5	68948.7	71455.2
1199	+	2-Heptyl-6-methoxy-1,4-benzoquinone	C14 H20 O3	236.141	237.148	9.863	221259	DDA for preferred ion	[M+H]+1	118376	149083	193755	216159	121138	118213	118376	138230	140985	149083	172764	209471	193755	184160	216159	221557	193932	119908	121138	146830
904	+		C34 H59 N3 Na3 O4 P S	705.366	706.373	9.876	597966	DDA for preferred ion	[M+H]+1	438211	200868	132273	74737.7	567791	618595	365621	438211	214664	200868	132001	175221	108791	132273	101992	67611.9	74737.7	443382	625734	567791
748	+	8-(1-Methyl-1H-pyrazol-4-yl)-4-(6-oxo-1,6-dihydro-3-pyridinyl)-1-[2-(tetrahydro-2-furanyl)ethyl]pyrido[3',2':4,5]furo[3,2-d]pyrimidin-2(1H)-one	C24 H22 N6 O4	458.171	459.178	9.879	884126	DDA for preferred ion	[M+H]+1	511296	685522	682747	663956	826432	467019	511296	740835	712360	685522	596560	682747	723613	653526	663956	670174	652871	837314	826432	659367
734	+		C19 H15 N4 Na O	338.115	339.123	9.9	904208	DDA for preferred ion	[M+H]+1	464417	599956	800744	738896	316036	463482	464417	551171	547727	599956	623808	767909	851322	800744	738896	883516	699349	516870	262048	316036
341	+	1-linoleoyl-sn-glycero-3-phosphoethanolamine	C23 H44 N O7 P	477.286	478.293	9.904	3.28458e+06	DDA for preferred ion	[M+H]+1	1.62078e+06	2.0315e+06	2.82475e+06	2.72413e+06	1.72041e+06	1.62078e+06	1.5786e+06	1.74394e+06	1.65225e+06	2.0315e+06	2.19502e+06	2.82475e+06	2.77813e+06	3.28967e+06	2.84818e+06	2.72413e+06	2.24672e+06	1.72041e+06	1.00084e+06	1.79041e+06
461	+	PALMITOYL ALANINE	C19 H37 N O3	327.277	328.285	9.962	2.07077e+06	DDA for preferred ion	[M+H]+1	1.24602e+06	1.04489e+06	733686	854172	1.80684e+06	1.18725e+06	1.39918e+06	1.24602e+06	994197	1.17402e+06	1.04489e+06	733686	646698	908235	854172	671338	1.0304e+06	801074	1.80684e+06	2.04731e+06
334	+	Sedanolide	C12 H18 O2	194.131	195.138	9.98	3.36894e+06	DDA for preferred ion	[M+H]+1	29754.3	59225.1	2.80556e+06	1.31692e+06	4056.14	31705	29754.3	3991.69	45614.2	59225.1	80677.6	2.80556e+06	2.5459e+06	3.3333e+06	1.03537e+06	1.31692e+06	1.45038e+06	3950.01	4056.14	120592
110	+	Icaritin	C21 H20 O6	368.126	369.133	9.984	1.77629e+07	DDA for preferred ion	[M+H]+1	1.18228e+07	1.3331e+07	1.72342e+07	1.72283e+07	1.10307e+07	1.15125e+07	1.18228e+07	1.26813e+07	1.3331e+07	1.24987e+07	1.51365e+07	1.63754e+07	1.78997e+07	1.72342e+07	1.72283e+07	1.74685e+07	1.62257e+07	1.3368e+07	1.06374e+07	1.10307e+07
1026	+		C12 H17 Na O6 S	312.063	313.071	9.984	413229	DDA for preferred ion	[M+H]+1	250622	298820	361741	365730	232775	245386	250622	293655	298820	283602	317635	357696	419450	361741	365730	381081	349786	286184	222122	232775
1164	+		C12 H23 Na O4 S	286.12	287.128	9.994	250397	DDA for preferred ion	[M+H]+1	135427	156239	237333	228052	119471	141014	128860	135427	156239	138194	157131	262655	223423	237333	228052	215716	233461	123608	107658	119471
315	+	1-linoleoyl-sn-glycero-3-phosphoethanolamine	C23 H44 N O7 P	477.285	478.293	10.021	3.61567e+06	DDA for preferred ion	[M+H]+1	1.78779e+06	2.19848e+06	3.18926e+06	3.08725e+06	1.93458e+06	1.77425e+06	1.81152e+06	1.78779e+06	1.87705e+06	2.19848e+06	2.64087e+06	3.18926e+06	2.98899e+06	3.64539e+06	3.42256e+06	3.08725e+06	2.89104e+06	1.7892e+06	1.93458e+06	2.27699e+06
944	+		C10 H24 N6 O S	276.173	277.18	10.024	520402	DDA for preferred ion	[M+H]+1	224952	194591	165459	161623	373617	137387	333622	224952	171946	194591	292644	156600	165459	250458	161623	154447	281390	185661	373617	516379
612	+	4-(4-Cyanophenoxy)-2-methyl-N-(5-methyl-2-pyrazinyl)-1-benzofuran-6-carboxamide	C22 H16 N4 O3	384.121	385.128	10.027	1.27542e+06	DDA for preferred ion	[M+H]+1	1.0772e+06	1.16882e+06	1.04583e+06	1.11626e+06	1.18866e+06	1.06117e+06	1.0772e+06	1.15653e+06	1.22197e+06	1.0174e+06	1.16882e+06	1.04583e+06	1.09149e+06	943895	1.1339e+06	1.11626e+06	1.04318e+06	1.26028e+06	1.18866e+06	1.16131e+06
217	+		C27 H49 N O9	531.341	532.348	10.065	5.86566e+06	DDA for preferred ion	[M+H]+1	3.41786e+06	4.21152e+06	4726296	4.89296e+06	4.3431e+06	2.8305e+06	4.37097e+06	3.41786e+06	4.03184e+06	4.21152e+06	4.87641e+06	3.80003e+06	4726296	4.82213e+06	5.57683e+06	4.89296e+06	4.69726e+06	3.55991e+06	4.3431e+06	5.10909e+06
286	+		C26 H43 N4 Na O5	514.314	537.304	10.065	4.25812e+06	DDA for preferred ion	[M+Na]+1	2.71396e+06	3.39194e+06	3.11046e+06	3.33412e+06	3.74685e+06	1.96829e+06	3.23255e+06	2.71396e+06	3.35145e+06	3.43555e+06	3.39194e+06	2.67224e+06	3.25278e+06	3.11046e+06	3.97521e+06	3.33412e+06	3.23712e+06	3.00146e+06	3.74685e+06	4.0848e+06
198	+	2,3-Dihydroxypropyl (9E,11E,13E)-9,11,13-octadecatrienoate	C21 H36 O4	352.261	353.269	10.066	6.94648e+06	DDA for preferred ion	[M+H]+1	4.21135e+06	5.22064e+06	5.5472e+06	5.82697e+06	5.13178e+06	3.51436e+06	5.17534e+06	4.21135e+06	5.05191e+06	5.22064e+06	5.91539e+06	4.56328e+06	5.5472e+06	5.65767e+06	6.90723e+06	5.82697e+06	5.46471e+06	4.28704e+06	5.13178e+06	5.87344e+06
718	+	Laurophenone	C18 H28 O	260.214	261.221	10.066	951955	DDA for preferred ion	[M+H]+1	564553	709123	740363	805164	696706	477160	697476	564553	671497	709123	809577	604594	740363	744469	963345	805164	726979	567908	696706	796735
83	+	Salmeterol	C25 H37 N O4	415.272	416.279	10.07	2.60792e+07	DDA for preferred ion	[M+H]+1	9.15733e+06	1.12286e+07	2.37897e+07	1.71176e+07	8.01816e+06	9.15733e+06	9.14093e+06	9.95653e+06	1.17199e+07	1.04679e+07	1.12286e+07	2.19207e+07	2.37897e+07	2.46656e+07	1.70447e+07	1.71176e+07	2.25849e+07	9.33772e+06	8.01816e+06	7.66855e+06
708	+	12-Oxo phytodienoic acid	C18 H28 O3	292.204	293.211	10.088	975753	DDA for preferred ion	[M+H]+1	241794	574133	789011	839837	275146	231292	242219	241794	501726	574133	704707	789011	917849	750873	839837	951309	827544	275146	280285	246026
507	+	1-(3-ethyl-2,4-dihydroxy-6-methoxyphenyl)butan-1-one	C13 H18 O4	238.12	239.128	10.118	1.738e+06	DDA for preferred ion	[M+H]+1	1.06563e+06	1.48323e+06	1.50156e+06	1.60575e+06	1.09617e+06	909137	1.06563e+06	1.14515e+06	1.34225e+06	1.50384e+06	1.48323e+06	1.56268e+06	1.50156e+06	1.40449e+06	1.69264e+06	1.60575e+06	1.5327e+06	879280	1.09617e+06	1.19893e+06
292	+	Methyl (E,E,Z)-2,4,6-Decatrienoate	C11 H16 O2	180.115	181.122	10.13	4.01955e+06	DDA for preferred ion	[M+H]+1	3.52585e+06	3.30009e+06	3.6668e+06	3.54864e+06	3.58228e+06	3.28365e+06	3.52585e+06	3.67409e+06	3.19644e+06	3.59682e+06	3.30009e+06	3.6668e+06	3.38602e+06	3.67157e+06	3.54864e+06	3.85032e+06	3.23343e+06	3.60219e+06	3.58228e+06	3.08731e+06
494	+	1-Isopropyl-4,7-dimethyl-5,6-dioxo-5,6-dihydro-2-naphthalenyl hexanoate	C21 H26 O4	342.183	343.19	10.142	1.83234e+06	DDA for preferred ion	[M+H]+1	1.55909e+06	1.58374e+06	1.37605e+06	1.64326e+06	1.69103e+06	1.38929e+06	1.55909e+06	1.66528e+06	1.8187e+06	1.5098e+06	1.58374e+06	1.37605e+06	1.65651e+06	1.30188e+06	1.61305e+06	1.6627e+06	1.64326e+06	1.71561e+06	1.69103e+06	1.61391e+06
994	+	(4R,4aS,5aS,6aR,6bS)-3,6b-Dimethyl-5-methylene-2-oxo-2,4,4a,5,5a,6,6a,6b-octahydrocyclopropa[2,3]indeno[5,6-b]furan-4-yl acetate	C17 H18 O4	286.12	287.128	10.142	460193	DDA for preferred ion	[M+H]+1	377160	387905	343476	400035	400773	328045	377160	401897	451770	350299	387905	343476	422135	320960	402999	398535	400035	400773	411680	399924
812	+	N-(1,3-dihydroxyoctadec-4-en-2-yl)acetamide	C20 H39 N O3	341.293	342.3	10.158	774280	DDA for preferred ion	[M+H]+1	576387	388449	377962	336151	682429	576387	537309	579606	388449	489819	355439	417739	336587	377962	313805	349977	336151	513148	682429	724371
963	+		C12 H29 N4 O P	276.209	277.216	10.179	501048	DDA for preferred ion	[M+H]+1	134503	236909	386286	412793	156714	115415	141064	134503	234814	236909	369638	304784	386286	413910	412793	301755	477065	139807	156714	169344
214	+		C24 H51 N Na O7 P	519.333	520.34	10.181	5.94809e+06	DDA for preferred ion	[M+H]+1	2.6466e+06	3.495e+06	4.93762e+06	4.41166e+06	2.94816e+06	2.6466e+06	2.58126e+06	2.67505e+06	3.15823e+06	3618008	3.495e+06	5.22484e+06	4.79594e+06	4.93762e+06	4.68545e+06	4.28055e+06	4.41166e+06	2.94816e+06	2.81976e+06	3.10524e+06
283	+	N~2~-(4-{[(2,4-Diamino-6-pteridinyl)methyl](methyl)amino}benzoyl)-N~1~,N~5~-dipropyl-L-glutamamide	C26 H36 N10 O3	536.296	537.303	10.183	4.27142e+06	DDA for preferred ion	[M+H]+1	1.85565e+06	2.77623e+06	2.46251e+06	3.06499e+06	3.03417e+06	1.06829e+06	2.34231e+06	1.85565e+06	2.60579e+06	2.77623e+06	3.31145e+06	2.46251e+06	2.42025e+06	3.0816e+06	3.06499e+06	2.36394e+06	3.73247e+06	1.72391e+06	3.03417e+06	3.65532e+06
212	+	3-alpha-linolenoyl-sn-glycerol	C21 H36 O4	352.261	353.269	10.186	6.09182e+06	DDA for preferred ion	[M+H]+1	2.62463e+06	3.79383e+06	4.11468e+06	4.94603e+06	3.70812e+06	2.17501e+06	3.57028e+06	2.62463e+06	3.58508e+06	3.79383e+06	5.10199e+06	4.08862e+06	4.11468e+06	4.97767e+06	4.94603e+06	4.00077e+06	5.78807e+06	2.23363e+06	3.70812e+06	4.51325e+06
769	+	Laurophenone	C18 H28 O	260.214	261.221	10.186	842495	DDA for preferred ion	[M+H]+1	366609	500192	567069	686024	528156	299417	497619	366609	489625	500192	711347	536942	567069	663584	686024	566801	814498	295851	528156	636095
255	+		C26 H46 N5 Na O5	531.341	532.348	10.187	4.79442e+06	DDA for preferred ion	[M+H]+1	2.22765e+06	2.94258e+06	2.92303e+06	3.75163e+06	3.42814e+06	1.61253e+06	3.11626e+06	2.22765e+06	2.85719e+06	2.94258e+06	4.00621e+06	2.91367e+06	2.92303e+06	3.74692e+06	3.75163e+06	2.91031e+06	4.33889e+06	1.88991e+06	3.42814e+06	4.19736e+06
1112	+	NP-005870	C20 H26 O5	346.178	347.185	10.197	318460	DDA for preferred ion	[M+H]+1	97175.9	185810	254812	247304	144220	71191.6	97175.9	172759	159975	185810	209099	240686	274768	254812	247304	308474	217438	184691	107264	144220
446	+	α-Linolenoyl ethanolamide	C20 H35 N O2	321.267	322.274	10.209	2.16108e+06	DDA for preferred ion	[M+H]+1	714924	623749	381184	242438	1.51799e+06	405899	1.18723e+06	714924	579513	623749	935950	246959	381184	395090	242438	219140	562654	580259	1.51799e+06	2.20269e+06
957	+		C31 H59 N4 O6 P3	676.365	677.372	10.216	504538	DDA for preferred ion	[M+H]+1	67309.4	210906	304871	246938	107605	53077.3	74162.3	67309.4	210906	209800	267902	266997	304871	397233	207339	246938	460296	62417.4	107605	144270
792	+	L-α-PALMITIN	C19 H38 O4	330.277	331.284	10.217	807502	DDA for preferred ion	[M+H]+1	121426	339515	476000	426557	172339	104826	150908	121426	311345	339515	539139	422068	476000	634854	392174	426557	783262	105276	172339	230488
960	+	(8alpha,9beta,10alpha,11alpha,13alpha,14beta,17alpha)-11,17-Dihydroxy-3,20-dioxopregn-4-en-21-yl acetate	C23 H32 O6	404.22	405.227	10.244	502376	DDA for preferred ion	[M+H]+1	137913	240990	434843	389739	162529	133988	137913	163921	235415	240990	283582	387565	458238	434843	389739	445062	354966	174936	139732	162529
1011	+		C15 H22 N2 Na O2 P	316.131	317.138	10.246	435405	DDA for preferred ion	[M+H]+1	216143	273933	387700	383176	211004	216143	188084	232785	424870	223951	273933	387700	423102	309966	383176	420180	316563	296501	211004	198719
1127	+	Auraptene	C19 H22 O3	298.157	299.164	10.285	307050	DDA for preferred ion	[M+H]+1	78597.1	136533	231125	219864	81642.2	78597.1	76763.1	84854.1	109379	136533	151425	209206	231125	267865	219864	243841	209943	85382.8	80038.8	81642.2
222	+	Cannabidiolic acid	C22 H30 O4	358.214	359.222	10.293	5.68032e+06	DDA for preferred ion	[M+H]+1	1.96102e+06	3.09448e+06	5.02837e+06	3.9302e+06	2.3776e+06	1770340	1.96102e+06	2.44997e+06	3.09448e+06	3.12672e+06	2.76159e+06	4.90505e+06	5.22952e+06	5.02837e+06	3.9302e+06	4.58815e+06	3.87614e+06	2.78617e+06	2.3776e+06	2.26207e+06
658	+	[Similar to: Strophanthidin; ΔMass: -0.9478 Da]	C23 H34 N5 Na	403.272	404.279	10.294	1.13073e+06	DDA for preferred ion	[M+H]+1	440388	646442	974161	896044	545555	366873	440388	617104	649597	646442	609701	976497	974161	964560	896044	973832	807515	670306	545555	477948
1209	+	Drospirenone	C24 H30 O3	366.219	367.227	10.327	210359	DDA for preferred ion	[M+H]+1	89636.7	139863	163775	171718	137104	88187.7	89636.7	128777	135459	139863	144302	163775	183069	135342	171718	195666	163578	137104	123567	137756
745	+	Palmitoyl Serinol	C19 H39 N O3	329.293	330.3	10.372	885908	DDA for preferred ion	[M+H]+1	577995	527177	352276	439659	672709	665433	577995	516483	415997	566624	527177	352276	302906	481826	439659	286626	469504	325120	672709	817969
527	+		C24 H44 N4 Na O7 P	554.286	555.293	10.396	1.62868e+06	DDA for preferred ion	[M+H]+1	727330	825572	992634	926196	665944	746158	727330	579104	693047	825572	1.24204e+06	992634	876011	1.23852e+06	926196	813233	1.56636e+06	574614	665944	743883
526	+		C24 H46 N4 Na O8 P	572.296	555.293	10.401	1.62868e+06	DDA for preferred ion	[M+H-H2O]+1	727330	825572	992634	926196	665944	755597	727330	579104	693047	825572	1.24204e+06	992634	876011	1.23852e+06	926196	813233	1.56636e+06	574614	665944	743883
1214	+	4-[(2S,3R,4R,5S)-3,4-Dihydroxy-5-({(2S,3S)-3-[(2S,3S)-3-hydroxy-2-butanyl]-2-oxiranyl}methyl)tetrahydro-2H-pyran-2-yl]-1-(1-methyl-1H-pyrazol-4-yl)-1,3-butanedione	C20 H30 N2 O7	410.207	411.214	10.432	206319	DDA for preferred ion	[M+H]+1	34094.7	80290.1	178183	179776	26813.8	24967.9	34094.7	36699.9	61778.7	80290.1	90876.1	168535	178183	183285	137158	183010	179776	46617.1	20397.4	26813.8
757	+	(2S)-4-Methoxy-2-methyl-2-(4-methyl-3-cyclohexen-1-yl)-2,3-dihydro-1-benzofuran-6-carbaldehyde	C18 H22 O3	286.157	287.164	10.456	868274	DDA for preferred ion	[M+H]+1	496348	571910	675037	785163	480964	450867	496348	577737	525633	571910	672647	727895	675037	632875	815079	688317	785163	474767	480964	511445
756	+	Cannabigerorcinic acid	C18 H24 O4	304.167	287.164	10.457	868274	DDA for preferred ion	[M+H-H2O]+1	496348	571910	675037	785163	480964	450867	496348	577737	525633	571910	672647	727895	675037	632875	815079	688317	785163	474767	480964	511445
484	+	4-hydroxy-6-[2-(2-methyl-1,2,4a,5,6,7,8,8a-octahydronaphthalen-1-yl)ethyl]oxan-2-one	C18 H28 O3	292.204	293.211	10.49	1.91159e+06	DDA for preferred ion	[M+H]+1	291962	675840	1.08092e+06	1.35861e+06	385276	276444	291962	314056	628575	675840	1.04169e+06	897666	1.08092e+06	1.29373e+06	1.35861e+06	881740	1.73746e+06	302593	385276	421429
1113	+		C33 H73 N Na O2 P5	693.422	694.429	10.521	318437	DDA for preferred ion	[M+H]+1	335761	232260	240380	264111	254190	335761	254892	357939	232260	257639	226071	260005	224682	240380	270806	264111	196278	317317	254190	192046
980	+		C22 H30 N2 Na O P	392.199	393.206	10.528	475797	DDA for preferred ion	[M+H]+1	218806	274478	386314	369516	232235	215381	218806	245269	280350	274478	259905	386314	413248	372706	369516	387841	346453	263707	232235	223420
1125	+	tritoniopsin C	C24 H38 O6	422.267	423.274	10.532	308213	DDA for preferred ion	[M+H]+1	142817	82161	21709	21956.4	253014	84993.5	215600	142817	59837.9	82161	100136	19693.2	21893.9	21709	21956.4	19392.8	50505	114521	253014	321748
959	+		C21 H36 N2 Na O2 P	402.24	403.248	10.538	502928	DDA for preferred ion	[M+H]+1	288139	331321	369095	425729	283025	304315	244384	288139	331321	316669	334456	369095	350981	404659	470211	425729	316289	283025	269203	289275
897	+	1-(7,8-Dimethoxy-2,2-dimethyl-2H-chromen-6-yl)ethanone	C15 H18 O4	262.12	263.128	10.54	608127	DDA for preferred ion	[M+H]+1	371333	409355	505882	555611	353049	371333	327039	372352	409355	399794	415050	505882	453062	543241	577167	555611	414968	358721	340771	353049
659	+	(3S)-16-Hydroxy-14-methoxy-3-methyl-3,4,5,6,9,10,11,12-octahydro-1H-2-benzoxacyclotetradecine-1,7(8H)-dione	C19 H26 O5	334.178	335.185	10.559	1.12936e+06	DDA for preferred ion	[M+H]+1	593602	856460	1.1025e+06	1.07219e+06	575254	523703	593602	623688	700905	891964	856460	1.13138e+06	1.1025e+06	1.09626e+06	1.13772e+06	1.07219e+06	999101	561587	613621	575254
829	+	(6E,8Z)-7,11-Dimethyl-3-methylene-1,6,8,10-dodecatetraene	C15 H22	202.172	203.179	10.581	743743	DDA for preferred ion	[M+H]+1	325817	402059	630800	554759	346979	325817	260757	366162	423299	402059	378670	630800	744879	434029	554759	578776	491901	448428	346979	330564
828	+		C22 H44 N5 Na3 S	479.301	480.308	10.582	745426	DDA for preferred ion	[M+H]+1	323647	454483	748069	685633	357918	353505	323647	306903	364146	454483	564328	722040	748069	798242	756736	685633	638832	361654	343174	357918
1239	+		C18 H40 N2 Na O P	354.277	355.284	10.585	159639	DDA for preferred ion	[M+H]+1	90080.4	126639	107418	136993	117239	87639.4	125674	90080.4	103526	126639	152842	103564	107418	117815	141912	126913	136993	105822	117239	143136
325	+		C23 H34 N5 Na	403.272	404.279	10.587	3.51111e+06	DDA for preferred ion	[M+H]+1	2.20981e+06	2.58328e+06	3.2337e+06	3.18147e+06	2.27036e+06	2.15173e+06	2.20981e+06	2.45374e+06	2.53802e+06	2.63378e+06	2.58328e+06	3.30854e+06	3.2337e+06	3.03709e+06	3.18147e+06	3.19979e+06	2.96106e+06	2.52803e+06	2.27036e+06	2.15087e+06
1190	+		C31 H24 Na2	442.167	443.174	10.587	230515	DDA for preferred ion	[M+H]+1	109437	104680	218604	175149	82682.3	121561	109437	105102	104680	102688	141975	218604	215264	231323	175149	203287	170239	97164.4	82682.3	82167.1
77	+	4-hydroxy-3-[(2E,6E)-4-hydroxy-3,7,11-trimethyldodeca-2,6,10-trien-1-yl]benzoic acid	C22 H30 O4	358.214	359.222	10.588	2.97225e+07	DDA for preferred ion	[M+H]+1	1.29684e+07	1.70729e+07	2.84627e+07	2.36287e+07	1.35297e+07	1.26742e+07	1.29684e+07	1.49754e+07	1.65747e+07	1.82643e+07	1.70729e+07	2.84627e+07	2.92059e+07	2.82493e+07	2.36287e+07	2.61025e+07	2.25876e+07	1.59324e+07	1.35297e+07	1.2822e+07
776	+	6-(1-Hydroxyheptyl)-5,8-dimethoxy-1,4-naphthoquinone	C19 H24 O5	332.162	315.159	10.59	831226	DDA for preferred ion	[M+H-H2O]+1	572350	607357	843855	777200	493721	586216	572350	539180	551289	607357	668809	841458	869416	843855	777200	812014	722457	526738	493721	448108
777	+		C13 H23 N4 O3 P	314.152	315.159	10.592	831226	DDA for preferred ion	[M+H]+1	572350	607357	843855	777200	493721	586216	572350	539180	551289	607357	668809	841458	869416	843855	777200	812014	722457	526738	493721	448108
181	+		C23 H47 N5 Na O3 P	495.332	496.34	10.611	7.87305e+06	DDA for preferred ion	[M+H]+1	3.68104e+06	5.20883e+06	7.40014e+06	7.19166e+06	4.23324e+06	3.68104e+06	3.78314e+06	3.63249e+06	4.46341e+06	5.20883e+06	5.85128e+06	7.5403e+06	7.02e+06	7.40014e+06	7.19166e+06	6.50549e+06	7.83265e+06	4.23324e+06	4.21011e+06	4.51098e+06
847	+		C19 H30 N2 Na O2 P	372.194	373.201	10.618	698138	DDA for preferred ion	[M+H]+1	244608	360892	667851	596522	296661	244608	243788	267819	360892	303828	371137	679327	667851	654785	592555	596522	620151	303703	277699	296661
913	+		C16 H28 N2 Na O2 P	334.178	335.185	10.625	581414	DDA for preferred ion	[M+H]+1	259819	357586	501659	497655	312546	255650	259819	305493	357586	199122	392845	501659	557185	446189	453461	512860	497655	344388	285634	312546
839	+	(6alpha)-11,17,21-Trihydroxy-6-methylpregna-1,4-diene-3,20-dione	C22 H30 O5	374.209	375.216	10.666	721351	DDA for preferred ion	[M+H]+1	85118.8	101317	670461	296415	83512.9	85118.8	74471.7	99777	101317	98946.9	129946	670461	653408	764649	246264	296415	315486	83512.9	87070.8	79420.1
970	+	N-[1-(4-Methoxyphenyl)-2-propanyl]cycloheptanamine	C17 H27 N O	261.209	244.206	10.681	490784	DDA for preferred ion	[M+H-H2O]+1	192792	249176	411060	403232	214928	192792	154171	226691	242074	249176	269633	411060	476411	288896	403232	432426	359726	269374	203109	214928
153	+	(6E,8Z)-7,11-Dimethyl-3-methylene-1,6,8,10-dodecatetraene	C15 H22	202.172	203.179	10.69	9.62736e+06	DDA for preferred ion	[M+H]+1	3.9581e+06	5.14856e+06	8.30308e+06	8.11302e+06	4.56946e+06	3.9581e+06	3.10911e+06	4.65363e+06	4.60798e+06	5.60875e+06	5.14856e+06	8.30308e+06	9.38391e+06	6.00783e+06	8.11302e+06	9.72564e+06	7.08233e+06	5.56131e+06	4.36579e+06	4.56946e+06
1028	+		C33 H53 N2 Na3 O	562.387	545.384	10.693	411649	DDA for preferred ion	[M+H-H2O]+1	289152	356576	282261	353402	330277	254997	289152	297809	291613	356576	363450	253612	282261	299591	392644	353402	272819	264271	330277	382146
548	+		C14 H22 N4 Na2 O	308.16	309.167	10.695	1.54552e+06	DDA for preferred ion	[M+H]+1	1.08303e+06	1.33028e+06	1.413e+06	1.46346e+06	1.32509e+06	949839	1.08303e+06	1.36798e+06	1.33028e+06	1.37233e+06	1.29783e+06	1.413e+06	1.43407e+06	1.26051e+06	1.48441e+06	1.46346e+06	1.3887e+06	1.46301e+06	1.32509e+06	1.23928e+06
747	+	1-Pentene, 5-phenyl-	C11 H14	146.109	147.117	10.702	885058	DDA for preferred ion	[M+H]+1	334376	447247	756215	703307	371018	334376	287572	385111	411272	447247	448060	756215	847481	582273	703307	755367	620588	440339	359867	371018
856	+		C22 H49 N7 Na2 O2 S	521.348	522.355	10.702	688378	DDA for preferred ion	[M+H]+1	424080	511152	537272	577936	451054	431085	424080	406280	449705	511152	638321	582129	529246	537272	646754	522356	577936	380843	451054	518373
102	+	Cannabidivarinic acid	C20 H26 O4	330.183	313.18	10.723	1.90347e+07	DDA for preferred ion	[M+H-H2O]+1	7.42618e+06	9.5176e+06	1.65418e+07	1.53069e+07	7.51172e+06	6.97291e+06	7.92208e+06	7.42618e+06	9.5176e+06	9.42827e+06	1.13517e+07	1.65418e+07	1.54069e+07	17568457	1.53069e+07	1.39333e+07	1.88852e+07	6.67326e+06	7.51172e+06	9.21564e+06
848	+	tuberostemonine	C22 H33 N O4	375.241	376.248	10.723	696413	DDA for preferred ion	[M+H]+1	200090	269044	432822	400167	234008	186891	296014	200090	269044	264827	515767	432822	383996	610454	400167	338787	762653	108186	234008	388515
871	+		C20 H32 N2 Na O2 P	386.209	387.216	10.757	654577	DDA for preferred ion	[M+H]+1	221853	335438	567004	580296	265012	185953	221853	252647	335438	327916	396578	564189	567004	620457	580296	564092	596174	277229	251265	265012
977	+	(+/-)-Methoprene	C19 H34 O3	310.251	311.258	10.757	480618	DDA for preferred ion	[M+H]+1	274332	273506	362101	340633	314577	221425	338604	274332	215480	273506	401219	252012	362101	537275	355293	291540	340633	185776	314577	415380
369	+	2-[(2E)-3,7-Dimethyl-2,6-octadien-1-yl]-4-formyl-3-hydroxyphenyl acetate	C19 H24 O4	316.167	299.164	10.776	2.86644e+06	DDA for preferred ion	[M+H-H2O]+1	1.63269e+06	1.94695e+06	2.74527e+06	2.50775e+06	1.54922e+06	1.39848e+06	1.63269e+06	1.67376e+06	1.94695e+06	1.83671e+06	2.30086e+06	2.74527e+06	2.63567e+06	2.9231e+06	2.50775e+06	2.62855e+06	2.48464e+06	1.85081e+06	1.52902e+06	1.54922e+06
597	+		C48 H77 N Na4 O9	903.519	904.527	10.777	1.34694e+06	DDA for preferred ion	[M+H]+1	682546	911738	881088	1.07459e+06	796069	560248	768262	682546	692591	911738	1.1262e+06	753596	881088	1.1238e+06	1.07459e+06	1.22805e+06	875291	641642	796069	1.04765e+06
76	+	2,3,4-Trimethoxyestra-1(10),2,4-trien-17-ol	C21 H30 O4	346.214	347.222	10.809	3.00288e+07	DDA for preferred ion	[M+H]+1	1.01899e+07	1.57966e+07	2.65812e+07	25381142	9.00347e+06	1.01899e+07	1.05212e+07	9.26253e+06	1.27576e+07	1.57966e+07	1.75826e+07	2.64685e+07	2.65812e+07	3.39465e+07	2.28258e+07	25381142	2.83685e+07	1.10117e+07	8.39874e+06	9.00347e+06
630	+		C17 H24 N5 Na O	337.189	338.196	10.809	1.22089e+06	DDA for preferred ion	[M+H]+1	692006	968356	1.18043e+06	1.16272e+06	645697	715426	692006	623970	830905	968356	1.04901e+06	723247	1.18043e+06	1.31815e+06	1.16272e+06	1.15734e+06	1.23636e+06	711290	630698	645697
801	+		C12 H13 N4 Na	236.105	237.112	10.81	796623	DDA for preferred ion	[M+H]+1	265393	398807	709772	656114	222691	265393	267741	233059	331787	398807	454322	709772	676182	867952	578151	656114	742200	269720	207570	222691
493	+		C20 H29 N2 Na2 O3 P	422.173	423.18	10.811	1.85149e+06	DDA for preferred ion	[M+H]+1	858249	936388	1.91006e+06	1.65441e+06	776960	745368	880051	858249	875006	936388	1.27689e+06	1.58722e+06	1.91006e+06	2.13067e+06	1.57304e+06	1.69693e+06	1.65441e+06	854748	776960	739658
439	+		C25 H49 N5 Na O3 P	521.348	522.355	10.852	2.23577e+06	DDA for preferred ion	[M+H]+1	761334	1.18388e+06	2.03752e+06	1.91358e+06	826430	756394	861663	761334	1.03797e+06	1.18388e+06	1.58089e+06	2.03752e+06	1.83192e+06	2.26543e+06	1.97171e+06	1.78671e+06	1.91358e+06	812984	826430	1.01068e+06
249	+	5,7-Dihydroxy-8-(4-methoxyphenyl)-2,2-dimethyl-10-(3-methyl-2-buten-1-yl)-7,8-dihydro-2H,6H-pyrano[3,2-g]chromen-6-one	C26 H28 O6	436.188	437.196	10.875	4.96281e+06	DDA for preferred ion	[M+H]+1	3.18266e+06	3.59461e+06	4.77185e+06	4.62472e+06	3.15543e+06	2.89095e+06	3.49918e+06	3.18266e+06	3.59461e+06	3.00008e+06	4.41008e+06	4.67961e+06	4.77185e+06	5.1349e+06	4.77034e+06	4.62472e+06	4.48089e+06	3.441e+06	3.15543e+06	2.9723e+06
936	+	(2S,3R,6S)-6-[(1E,3E,5E)-1,3,5-Decatrien-1-yl]-1,2-dimethyl-3-piperidinol	C17 H29 N O	263.225	264.232	10.875	534251	DDA for preferred ion	[M+H]+1	172151	221127	519028	391783	180687	155132	179233	172151	206455	234149	221127	487003	519028	527370	349026	391783	415279	206494	180687	179902
953	+	Nonylbenzene	C15 H24	204.188	205.195	10.875	509876	DDA for preferred ion	[M+H]+1	161190	211369	499585	366837	170176	163575	161190	157324	211369	221213	206133	499585	471156	503806	329737	366837	396788	186646	170176	155276
662	+		C52 H83 N9 O6 S	961.619	962.626	10.882	1.12186e+06	DDA for preferred ion	[M+H]+1	408411	718743	785866	1.01018e+06	701403	274356	623955	408411	587964	718743	1.11674e+06	785866	659462	1.11405e+06	956230	1.04268e+06	1.01018e+06	384866	701403	810336
351	+		C25 H42 N Na O4	443.303	444.311	10.911	3.19192e+06	DDA for preferred ion	[M+H]+1	1.05187e+06	1.32366e+06	2.86562e+06	2.18749e+06	895579	921148	1.0749e+06	1.05187e+06	1.32366e+06	1.26956e+06	1.49508e+06	2.86562e+06	2.48886e+06	3.26862e+06	1.92476e+06	2.18749e+06	2.50165e+06	895579	910295	780660
644	+	6-nonyloxan-2-one	C14 H26 O2	226.193	227.201	10.923	1.17807e+06	DDA for preferred ion	[M+H]+1	475993	674115	771710	1.10376e+06	611801	233466	475993	520682	606355	674115	1.10025e+06	755478	893402	771710	938430	1.10376e+06	1.227e+06	338017	611801	620524
158	+	Cannabigerivarin	C19 H28 O2	288.209	289.216	10.928	9.09601e+06	DDA for preferred ion	[M+H]+1	3.08075e+06	4.44545e+06	7.853e+06	7.54778e+06	3.27575e+06	2.83491e+06	3.08075e+06	3.20661e+06	4.32042e+06	4.44545e+06	5.40882e+06	7.853e+06	7.76988e+06	9.01836e+06	7.54778e+06	7.44148e+06	9.23009e+06	2.45235e+06	3.27575e+06	3.37381e+06
324	+	PHENYLBUTYRIC ACID	C10 H12 O2	164.084	165.091	10.928	3.52711e+06	DDA for preferred ion	[M+H]+1	1.16385e+06	1.69414e+06	2.97503e+06	2.8638e+06	1.24921e+06	1.0974e+06	1.16385e+06	1.20389e+06	1.62369e+06	1.69414e+06	2.07124e+06	2.97503e+06	2.91886e+06	3.43991e+06	2.8638e+06	2.83602e+06	3.60003e+06	778778	1.24921e+06	1.27866e+06
808	+		C22 H30 N2 Na O2 P	408.194	409.201	10.93	786228	DDA for preferred ion	[M+H]+1	382129	459044	773258	726226	367444	342742	440134	382129	402759	459044	580978	765199	773258	875446	648082	726226	765412	294131	367444	376976
888	+		C17 H26 N2 Na O2 P	344.162	345.169	10.945	628105	DDA for preferred ion	[M+H]+1	237839	362081	590094	579590	278726	237839	233410	309552	343523	362081	420879	590094	592993	557861	570612	605647	579590	319087	267388	278726
1234	+	[Similar to: THC; ΔMass: -0.1092 Da]	C15 H20 N2 Na O2 P	314.115	315.123	10.947	173159	DDA for preferred ion	[M+H]+1	97558.7	95256.1	122814	123964	92199.7	97558.7	80894.2	99070.4	161482	95256.1	93706.9	122814	133542	92601.3	126124	123964	106632	121695	92199.7	69873.3
450	+	Nonylbenzene	C15 H24	204.188	205.195	10.978	2.13155e+06	DDA for preferred ion	[M+H]+1	1.04226e+06	1.01235e+06	1.88333e+06	1.53207e+06	968915	1.17657e+06	992109	1.04226e+06	1.01235e+06	1.05808e+06	814222	1.7422e+06	1.96509e+06	1.88333e+06	1.23114e+06	1.59393e+06	1.53207e+06	1.26779e+06	968915	850050
215	+		C43 H79 N Na4 O8	829.54	830.547	11.002	5.90999e+06	DDA for preferred ion	[M+H]+1	3.06486e+06	4.32995e+06	4.2118e+06	5.18035e+06	4.41076e+06	2.38397e+06	3.88544e+06	3.06486e+06	3.72591e+06	4.32995e+06	5.03159e+06	4.2118e+06	3.84635e+06	5.32751e+06	4.84807e+06	5.18035e+06	5.26024e+06	3.01078e+06	4.41076e+06	4.52994e+06
41	+	Cannabigerovarinic acid	C20 H28 O4	332.199	315.195	11.004	1.91964e+08	DDA for preferred ion	[M+H-H2O]+1	7.52845e+07	1.33187e+08	154986040	1.71972e+08	7.77846e+07	7.64732e+07	7.52845e+07	7.28826e+07	1.16822e+08	1.36575e+08	1.33187e+08	1.69416e+08	1.4261e+08	154986040	1.71972e+08	1.51919e+08	1.87699e+08	4.92413e+07	7.77846e+07	8.64147e+07
156	+	2,4-Dihydroxy-3-methyl-6-(2-oxopropyl)benzaldehyde	C11 H12 O4	208.074	191.07	11.004	9.45913e+06	DDA for preferred ion	[M+H-H2O]+1	3.62287e+06	6.43898e+06	7.46846e+06	8.2398e+06	3.73891e+06	3.83266e+06	3.62287e+06	3.56764e+06	5.62616e+06	6.69723e+06	6.43898e+06	8.41055e+06	7.09627e+06	7.46846e+06	8.2398e+06	7.58009e+06	9.33876e+06	2.33558e+06	3.73891e+06	4.31274e+06
498	+		C14 H29 N6 P S2	376.162	377.17	11.004	1.79795e+06	DDA for preferred ion	[M+H]+1	1.06235e+06	1.07818e+06	1.4708e+06	1.62284e+06	766535	1.17883e+06	1.06235e+06	806440	947675	1.07818e+06	1.34145e+06	1.58969e+06	1.4708e+06	1.41912e+06	1.62284e+06	1.51938e+06	1.66024e+06	612723	766535	785052
1194	+		C8 H26 Cl N14 Na3 O3	470.171	471.179	11.004	228927	DDA for preferred ion	[M+H]+1	121657	160141	214027	188174	92299.6	129916	121657	113347	120998	160141	172369	218641	193312	214027	188174	195902	184622	62921.3	92299.6	97067.4
332	+		C38 H72 N8 Na5 O3 P	834.495	835.502	11.006	3.40786e+06	DDA for preferred ion	[M+H]+1	783143	1.68791e+06	2.30504e+06	2.69853e+06	1.09377e+06	614455	1.0266e+06	783143	1.30411e+06	1.68791e+06	2.14795e+06	2.30504e+06	1.68368e+06	2.65475e+06	2.69853e+06	2.42672e+06	3.15901e+06	613991	1.09377e+06	1.26154e+06
1025	+		C12 H25 Na O4 S	288.136	289.143	11.013	416247	DDA for preferred ion	[M+H]+1	339319	353547	324492	387833	314327	361149	339319	327187	337260	356903	353547	401924	309315	324492	397225	335953	387833	247342	314327	334809
356	+	(6E,8Z)-7,11-Dimethyl-3-methylene-1,6,8,10-dodecatetraene	C15 H22	202.172	203.179	11.035	3.08672e+06	DDA for preferred ion	[M+H]+1	1.36156e+06	1.64484e+06	2.71199e+06	2.34455e+06	1.34607e+06	1.36156e+06	1.21885e+06	1.3919e+06	1.5541e+06	1.64484e+06	1.78173e+06	2.71199e+06	2.98793e+06	2.70768e+06	2.33023e+06	2.50476e+06	2.34455e+06	1.4249e+06	1.34607e+06	1.30709e+06
501	+		C18 H30 N2 Na O P	344.199	345.206	11.043	1.78546e+06	DDA for preferred ion	[M+H]+1	481503	635797	1.47683e+06	1.16563e+06	485809	481503	578978	452680	635797	654555	571965	1.47752e+06	1.33132e+06	1.47683e+06	1.14699e+06	1.16563e+06	1.35244e+06	511784	446329	485809
293	+		C47 H74 N Na3 O2 S	785.513	786.521	11.049	3.97923e+06	DDA for preferred ion	[M+H]+1	1.75857e+06	2.66709e+06	2.98129e+06	3.53407e+06	2.58333e+06	1.33586e+06	2.21596e+06	1.75857e+06	2.25683e+06	2.66709e+06	3.35388e+06	2.98129e+06	2.65235e+06	3.61811e+06	3.29515e+06	3.53407e+06	3.75945e+06	1.67695e+06	2.60026e+06	2.58333e+06
617	+		C18 H28 N2 Na P	326.188	327.196	11.081	1.26343e+06	DDA for preferred ion	[M+H]+1	246844	345807	678255	606331	226040	212345	260566	246844	345807	319812	357908	651716	678255	833151	873656	479843	606331	260928	222743	226040
360	+		C30 H66 N13 Na3 O2 S	741.488	742.495	11.095	2.99262e+06	DDA for preferred ion	[M+H]+1	1.14411e+06	1.84992e+06	2.07044e+06	2.46923e+06	1.65315e+06	757403	1.41672e+06	1.14411e+06	1.60137e+06	1.84992e+06	2.394e+06	2.07044e+06	1.90506e+06	2.50706e+06	2.25768e+06	2.46923e+06	2.81152e+06	1.14562e+06	1.65315e+06	1.89514e+06
870	+		C41 H65 N4 Na O3 P2	746.443	747.45	11.095	654818	DDA for preferred ion	[M+H]+1	234819	394800	483169	619573	330929	147253	311179	234819	309914	394800	572700	483169	451833	641252	566980	619573	637302	226503	330929	348357
163	+	(9Z,12Z,15Z)-N-(2-Hydroxyethyl)-9,12,15-henicosatrienamide	C23 H41 N O2	363.314	364.321	11.099	8.67893e+06	DDA for preferred ion	[M+H]+1	1.99978e+06	1.56343e+06	868958	651561	4.82089e+06	934489	4.06992e+06	1.99978e+06	1.4425e+06	1.56343e+06	3.07482e+06	604985	868958	1.17577e+06	651561	563564	1.54496e+06	1.48387e+06	4.82089e+06	8.47126e+06
665	+	α-Linolenoyl ethanolamide	C20 H35 N O2	321.267	322.274	11.133	1.11663e+06	DDA for preferred ion	[M+H]+1	429876	533327	786395	477401	440252	348240	543247	429876	533327	518907	661899	540238	786395	982710	477401	412725	798716	440252	413388	796851
491	+		C37 H67 N Na4 O5	697.461	698.468	11.138	1.86443e+06	DDA for preferred ion	[M+H]+1	837947	1.3054e+06	1.31854e+06	1.6492e+06	994781	373723	951155	837947	1.1615e+06	1.3054e+06	1.61126e+06	1.31854e+06	1.17979e+06	1.62092e+06	1.50467e+06	1.6492e+06	1.74508e+06	851068	994781	1.41326e+06
715	+		C44 H79 N3 Na2 O2 P2	789.545	790.552	11.14	955690	DDA for preferred ion	[M+H]+1	416901	712974	692209	897447	463619	200360	481629	416901	622250	712974	909236	692209	633306	869144	833283	897447	911887	463619	391605	729514
969	+		C35 H67 N2 Na2 O3 P3	702.417	703.424	11.141	492331	DDA for preferred ion	[M+H]+1	204901	335174	358978	468634	214148	92381.5	246532	204901	272360	335174	464145	358978	337616	480417	435393	490429	468634	214148	196777	320935
667	+		C31 H60 N5 Na O8	653.435	654.442	11.185	1.1139e+06	DDA for preferred ion	[M+H]+1	466978	722117	837527	999202	472590	273092	522146	466978	626440	722117	940133	837527	753736	1.01411e+06	937388	999202	1.08929e+06	472590	364831	777093
621	+		C39 H75 N Na4 O6	745.519	746.526	11.195	1.25498e+06	DDA for preferred ion	[M+H]+1	523604	782656	1.02444e+06	1.24904e+06	510998	274597	601723	523604	670762	782656	1.09344e+06	1.02444e+06	908376	1.25774e+06	1.08321e+06	1.24904e+06	1.28257e+06	510998	365548	752465
112	+	Nonylbenzene	C15 H24	204.188	205.195	11.196	1.71373e+07	DDA for preferred ion	[M+H]+1	8.43615e+06	9.82653e+06	1.77355e+07	1.47213e+07	8.26578e+06	6.75671e+06	8.4422e+06	8.43615e+06	9.67816e+06	1.00579e+07	9.82653e+06	1.72213e+07	1.78593e+07	1.77355e+07	1.27621e+07	1.47213e+07	1.54482e+07	1.00225e+07	4.50995e+06	8.26578e+06
513	+	(3E,5E,8Z)-1,3,5,8-Undecatetraene	C11 H16	148.125	149.132	11.196	1.70103e+06	DDA for preferred ion	[M+H]+1	735352	948311	1.75809e+06	1.43518e+06	774923	656538	817872	735352	938800	957308	948311	1.67985e+06	1.76118e+06	1.75809e+06	1.25534e+06	1.43518e+06	1.57172e+06	937058	420697	774923
547	+	1,8-NONADIYNE	C9 H12	120.094	121.101	11.196	1.54586e+06	DDA for preferred ion	[M+H]+1	651544	817164	1.49142e+06	1.19708e+06	666459	577911	698811	651544	805752	850585	817164	1.43259e+06	1.56613e+06	1.49142e+06	1.04922e+06	1.19708e+06	1.24262e+06	805544	399778	666459
855	+	1-Octen-3-yne	C8 H12	108.094	109.101	11.197	689042	DDA for preferred ion	[M+H]+1	292554	376665	682923	550568	297685	275580	318404	292554	376665	354287	377704	682923	701707	643678	475322	550568	593558	368188	191889	297685
876	+	1,9-DECADIYNE	C10 H14	134.109	135.117	11.197	642047	DDA for preferred ion	[M+H]+1	295826	350361	676015	564470	298092	349795	295826	270332	360971	350361	350123	650932	684029	676015	485491	564470	620200	348863	161266	298092
951	+	NP-012616	C15 H24 O2	236.177	237.185	11.205	511154	DDA for preferred ion	[M+H]+1	338826	387476	474801	422122	327376	268668	345365	338826	392006	387476	373803	488709	474801	453233	422122	422045	438214	392719	236500	327376
310	+	1,8-Cyclopentadecadiyne	C15 H22	202.172	203.179	11.21	3.68143e+06	DDA for preferred ion	[M+H]+1	1.64044e+06	2.34789e+06	3.46579e+06	3.20007e+06	1.89339e+06	1.44433e+06	1.64044e+06	1.76043e+06	2.34789e+06	2.25335e+06	2.40454e+06	3.46579e+06	3.65796e+06	3.25561e+06	3.20007e+06	3.43747e+06	3.04216e+06	2.12946e+06	1.21009e+06	1.89339e+06
723	+	germacra-1(10),4,11(13)-trien-12-al	C15 H22 O	218.167	219.174	11.214	936860	DDA for preferred ion	[M+H]+1	599353	727466	824448	737966	576621	599353	642697	542192	727466	773264	633864	795869	874843	824448	699776	747229	737966	739875	440095	576621
978	+		C30 H59 N O11	609.409	610.416	11.217	478492	DDA for preferred ion	[M+H]+1	158872	310767	359539	427513	201147	99469.6	218055	158872	272432	310767	377714	359539	282137	426053	385061	427513	430057	198209	201147	324654
868	+	MFCD00027233	C11 H14	146.109	147.117	11.222	662167	DDA for preferred ion	[M+H]+1	298947	421795	627601	573111	348613	298947	290288	307658	445349	421795	360522	627601	661212	500591	573111	622939	491910	439438	245405	348613
704	+		C21 H29 N4 Na	360.23	361.237	11.227	992672	DDA for preferred ion	[M+H]+1	401367	647683	699808	847857	395833	401367	417740	375617	576945	647683	733867	699808	549238	791598	847857	940925	716794	543610	258827	395833
1223	+		C15 H37 N7 O S	363.277	364.284	11.228	197284	DDA for preferred ion	[M+H]+1	89227.1	145922	159244	130773	102607	72022.8	116309	89227.1	145922	121631	158531	135795	164864	159244	130773	103176	188325	102607	83475.5	130740
627	+		C37 H71 N Na4 O5	701.492	702.5	11.25	1.2312e+06	DDA for preferred ion	[M+H]+1	450851	872117	889265	1.11251e+06	831308	310700	601550	450851	747978	872117	1.1102e+06	889265	739322	1.12541e+06	1.04017e+06	1.11251e+06	1.13002e+06	529568	831308	897351
1052	+		C20 H36 N2 Na P	358.251	359.258	11.251	380446	DDA for preferred ion	[M+H]+1	162512	253388	338843	319531	219986	162512	169145	132403	236930	253388	262686	338843	340888	331672	319531	365970	313676	220336	199410	219986
1130	+	GV2770000	C14 H18 O3	234.125	235.133	11.251	298595	DDA for preferred ion	[M+H]+1	133272	196220	280377	265589	165735	133349	133272	96013.3	176656	196220	218334	280377	291027	264820	265589	301497	261523	165735	153376	172560
950	+		C21 H32 N5 Na	377.256	378.264	11.285	511432	DDA for preferred ion	[M+H]+1	247630	297853	429200	432165	257252	187906	247630	249760	297853	281121	300684	434623	428621	429200	432165	428569	447044	266208	257252	221874
427	+	1-Monobenzoylglycerol	C10 H12 O4	196.074	197.081	11.286	2.31556e+06	DDA for preferred ion	[M+H]+1	795315	1.2336e+06	1.8876e+06	1.59589e+06	1.0076e+06	622414	795315	913245	1.28896e+06	1.2336e+06	1.00495e+06	1.87861e+06	1.8876e+06	1.94215e+06	1.59589e+06	1.58577e+06	1.80232e+06	1.01641e+06	1.0076e+06	964155
651	+		C20 H27 Na O4	354.181	355.188	11.289	1.15787e+06	DDA for preferred ion	[M+H]+1	449021	422377	712074	823388	380917	428400	645299	449021	422377	409628	565442	712074	705901	740266	889403	823388	770027	538094	380917	334282
666	+		C35 H59 Na O4 S	598.402	599.41	11.304	1.11455e+06	DDA for preferred ion	[M+H]+1	843047	920348	740184	815456	1.06142e+06	751653	843047	1.04682e+06	921735	911310	920348	698164	740184	864892	876285	815456	788064	879379	1.06142e+06	1.09025e+06
691	+		C32 H67 N O12	657.466	658.474	11.307	1.03169e+06	DDA for preferred ion	[M+H]+1	499570	740508	739261	950768	715626	251791	520812	499570	654451	740508	962579	739261	652087	975300	883367	950768	979115	468598	715626	799040
1165	+	(2S)-3-{[(2R,4Z)-2-Methoxy-4-pentadecen-1-yl]oxy}-1,2-propanediol	C19 H38 O4	330.277	331.284	11.317	250035	DDA for preferred ion	[M+H]+1	58812	119676	130580	143905	85149.2	45147	73236.3	58812	96816.4	119676	212636	123548	130580	186711	143905	124976	249824	48405.7	85149.2	112390
480	+	1,2,3,4-Tetramethyl-1,3-cyclopentadiene	C9 H14	122.109	123.117	11.334	1.92421e+06	DDA for preferred ion	[M+H]+1	948688	1.23214e+06	1.87906e+06	1.63062e+06	983006	835437	948688	975238	1.44877e+06	1.22248e+06	1.23214e+06	1.91533e+06	1.84871e+06	1.87906e+06	1.46496e+06	1.63062e+06	1.75323e+06	1.13217e+06	919521	983006
201	+	Nonylbenzene	C15 H24	204.188	205.195	11.335	6.7915e+06	DDA for preferred ion	[M+H]+1	3.2495e+06	4.30546e+06	6.48109e+06	5.77157e+06	3.29696e+06	3.05746e+06	3.29938e+06	3.2495e+06	5.09808e+06	4.26689e+06	4.30546e+06	6.48109e+06	6.4285e+06	6.68474e+06	5.20803e+06	5.77157e+06	6.08038e+06	3.97959e+06	3.24832e+06	3.29696e+06
719	+	(3E,5E,8Z)-1,3,5,8-Undecatetraene	C11 H16	148.125	149.132	11.335	951829	DDA for preferred ion	[M+H]+1	438138	570855	904296	754140	451034	410752	438138	452437	508426	570855	581582	905833	883067	904296	719149	754140	838573	530400	437283	451034
814	+		C29 H60 N5 Na O7	613.44	614.447	11.367	771499	DDA for preferred ion	[M+H]+1	385220	517948	547734	714043	530353	183458	385220	394847	364779	517948	675609	547734	465915	707516	658603	714043	718516	340160	530353	560253
1035	+		C39 H60 N9 Na O6 S	805.428	806.436	11.37	403262	DDA for preferred ion	[M+H]+1	198313	254006	266473	308155	210761	198313	190877	266666	221328	259065	254006	226038	266473	313629	308155	312468	200915	205255	210761	224092
1073	+	HINOKIOL	C20 H30 O2	302.225	303.232	11.381	364774	DDA for preferred ion	[M+H]+1	177142	226060	294176	312000	201444	153032	177142	267918	149144	226060	279603	325475	294176	259902	312000	341300	296306	203411	201444	197586
1236	+	dictyoceratin D	C23 H30 O3	354.219	355.227	11.393	170002	DDA for preferred ion	[M+H]+1	81705.7	101582	145897	139507	87108.1	74819.7	81705.7	106026	77138.6	101582	118855	145897	144898	154431	157858	139507	134278	95734.6	83756	87108.1
1144	+		C34 H63 N Na2 O7 S	675.411	676.418	11.398	280529	DDA for preferred ion	[M+H]+1	189507	146273	119830	138770	192595	189507	162132	294543	198842	146273	124143	123003	93489.4	119830	159693	138770	89225.6	218574	192595	156087
443	+	(4aS,6aS,12S,12aS,12bS)-4,4,6a,12b-Tetramethyl-1,3,4,4a,5,6,6a,12,12a,12b-decahydro-2H-benzo[a]xanthene-9,10,12-triol	C21 H30 O4	346.214	329.211	11.416	2.18887e+06	DDA for preferred ion	[M+H-H2O]+1	1.54188e+06	1.96837e+06	1.50387e+06	1.74384e+06	1.66171e+06	1.36662e+06	1.54188e+06	1.79124e+06	1.96837e+06	1.95205e+06	2.00013e+06	1.78218e+06	1.50387e+06	1.27705e+06	2.0836e+06	1.69815e+06	1.74384e+06	1.31587e+06	1.66171e+06	1.92662e+06
648	+	5-Methoxysalicylic acid	C8 H8 O4	168.042	169.049	11.427	1.16459e+06	DDA for preferred ion	[M+H]+1	611956	758502	1.10344e+06	1.02178e+06	623889	541267	611956	708310	758502	726842	811891	1.12467e+06	1.05632e+06	1.10344e+06	1.05106e+06	1.00479e+06	1.02178e+06	694602	589452	623889
1005	+	(4aR,8R,8aR)-2-(4-Methoxyphenyl)-4,7-dimethyl-3,4,4a,5,8,8a-hexahydro-2H-chromene-4,8-diol	C18 H24 O4	304.167	305.175	11.427	441167	DDA for preferred ion	[M+H]+1	227690	289581	408902	392691	243386	203335	227690	278821	289581	285017	300507	415136	408902	407760	394017	383498	392691	273350	228092	243386
746	+	1,8-Cyclopentadecadiyne	C15 H22	202.172	203.179	11.429	885273	DDA for preferred ion	[M+H]+1	438041	530166	803037	696493	479014	438041	437073	513289	530166	491437	608705	808930	803037	799691	757622	696493	670742	516666	444590	479014
942	+		C15 H24 N2 Na O P	302.152	303.159	11.431	521600	DDA for preferred ion	[M+H]+1	320731	384518	454203	475562	357782	283174	320731	403632	344913	384518	436225	446584	455239	454203	334540	475562	494420	357782	327721	393885
200	+	Nonylbenzene	C15 H24	204.188	205.195	11.449	6.80209e+06	DDA for preferred ion	[M+H]+1	3.74742e+06	4.37509e+06	6.07162e+06	5.51926e+06	3.76619e+06	3.56729e+06	3.74742e+06	3.87943e+06	4.46856e+06	4.14971e+06	4.37509e+06	6.57234e+06	5.95455e+06	6.07162e+06	4.04769e+06	5.51926e+06	5.74253e+06	3.47251e+06	3.76619e+06	3.79549e+06
433	+	(2Z)-3-Hydroxy-1-(7-hydroxy-2,2-dimethyl-2H-chromen-6-yl)-3-[4-hydroxy-3-(3-methyl-2-buten-1-yl)phenyl]-2-propen-1-one	C25 H26 O5	406.178	407.185	11.463	2.2888e+06	DDA for preferred ion	[M+H]+1	1.24156e+06	1.57392e+06	2.15817e+06	2.02834e+06	1.29585e+06	1.24156e+06	1.1754e+06	1.40453e+06	1.49164e+06	1.57392e+06	1.60616e+06	2.0641e+06	2.15817e+06	2.21208e+06	2.02834e+06	2.21033e+06	1.819e+06	1.457e+06	1.29585e+06	1.08838e+06
1200	+	6,6,9-Trimethyl-3-(2,7-octadiyn-1-yl)-6a,7,10,10a-tetrahydro-6H-benzo[c]chromen-1-ol	C24 H28 O2	348.209	349.216	11.464	217963	DDA for preferred ion	[M+H]+1	114241	128830	205096	185236	105509	108330	115273	114241	126977	128830	138485	205096	193270	215299	184723	185236	191239	108840	104015	105509
860	+	(3E,5E,8Z)-1,3,5,8-Undecatetraene	C11 H16	148.125	149.132	11.481	681354	DDA for preferred ion	[M+H]+1	339115	416373	599132	555057	362493	329700	339115	355040	416373	396981	478886	662900	599132	561558	555057	543368	616861	410415	350991	362493
1066	+	(4E)-4-Nonen-2-yne	C9 H14	122.109	123.117	11.481	370755	DDA for preferred ion	[M+H]+1	166337	213114	304775	299155	224348	166337	160360	203493	213114	212837	311180	338945	293198	304775	300113	282128	299155	224348	168731	242859
636	+	1-Octen-4-yne	C8 H12	108.094	109.101	11.482	1.20344e+06	DDA for preferred ion	[M+H]+1	617370	849546	1.07003e+06	964096	702262	579324	617370	690921	849546	742779	853656	1.16748e+06	1.07003e+06	1.04518e+06	907721	970536	964096	727370	683314	702262
1050	+	(2S,3R,6S)-6-[(1E,3E,5E)-1,3,5-Decatrien-1-yl]-1,2-dimethyl-3-piperidinol	C17 H29 N O	263.225	264.232	11.482	384807	DDA for preferred ion	[M+H]+1	188946	244199	347174	292839	216994	174552	188946	205117	244199	229575	262012	368318	347174	327336	280319	292839	310696	216994	198148	219070
797	+	sinensal	C15 H22 O	218.167	219.174	11.557	802047	DDA for preferred ion	[M+H]+1	377802	530999	625577	669652	384812	421991	375432	377802	538198	442246	530999	625577	605494	789170	694712	669652	538900	384812	389156	326958
141	+	Nonylbenzene	C15 H24	204.188	205.195	11.565	1.14836e+07	DDA for preferred ion	[M+H]+1	5.57755e+06	6.79816e+06	1.05577e+07	8.89785e+06	5.89216e+06	5.75269e+06	5.57755e+06	5.51594e+06	6.79816e+06	6.484e+06	7.16582e+06	1.05577e+07	10249358	1.10943e+07	8.7352e+06	8.89785e+06	9.86931e+06	6.38743e+06	5.89216e+06	5.45991e+06
695	+	(4E)-4-Nonen-2-yne	C9 H14	122.109	123.117	11.565	1.01955e+06	DDA for preferred ion	[M+H]+1	440711	540176	792914	654297	464687	408123	440711	489676	482892	540176	577221	693667	792914	841811	625409	654297	730860	464687	472292	391528
531	+	(3E,5E,8Z)-1,3,5,8-Undecatetraene	C11 H16	148.125	149.132	11.567	1.6197e+06	DDA for preferred ion	[M+H]+1	760921	965612	1.56086e+06	1.24141e+06	826733	819746	752083	760921	943144	965612	1.05634e+06	1.58371e+06	1.48114e+06	1.56086e+06	1.17368e+06	1.24141e+06	1.44462e+06	896123	770862	826733
672	+	(3E)-1,3,7-Octatriene	C8 H12	108.094	109.101	11.569	1.09185e+06	DDA for preferred ion	[M+H]+1	378251	442182	739272	652618	385495	378251	392556	354496	442182	425816	479273	721117	739272	953340	587554	652618	700130	408637	385495	357472
1019	+	CM2100000	C21 H40 O4	356.293	357.3	11.586	425882	DDA for preferred ion	[M+H]+1	47038.5	141612	227528	259610	64952.2	47038.5	65234	43810.2	123687	141612	295698	227528	188150	323777	259610	195337	431193	38887.2	64952.2	67464.6
396	+	4-{[5-(1,5-Dioxaspiro[5.5]undec-9-yl)pentyl]oxy}-N,N-dimethylbenzamide	C23 H35 N O4	389.256	390.264	11.588	2.65534e+06	DDA for preferred ion	[M+H]+1	1.28398e+06	1.2222e+06	2.58617e+06	2.2399e+06	1.01998e+06	1.28398e+06	1.34722e+06	1.1123e+06	1.2222e+06	1.2114e+06	1.66993e+06	2.58617e+06	2.5781e+06	2.7618e+06	2.22564e+06	2.2399e+06	2.51785e+06	1.10952e+06	1.01998e+06	914195
58	+	TAIWANIAQUINOL A	C21 H28 O4	344.199	327.195	11.591	6.04677e+07	DDA for preferred ion	[M+H-H2O]+1	1.82137e+07	2.31399e+07	5.10079e+07	3.92641e+07	1.75955e+07	1.82137e+07	1.96872e+07	1.76861e+07	2.31399e+07	2.28929e+07	2.70337e+07	5.10079e+07	4.97481e+07	6.00979e+07	3.90165e+07	3.92641e+07	4.94568e+07	1.94201e+07	1.75955e+07	1.68589e+07
786	+		C17 H19 N4 Na O	318.147	301.143	11.593	814992	DDA for preferred ion	[M+H-H2O]+1	402722	435143	744401	632613	357056	402722	415492	362551	435143	434413	509137	744401	736692	827419	628777	632613	768509	380774	357056	345701
176	+	Cannabidiolic acid	C22 H30 O4	358.214	359.222	11.633	8.11883e+06	DDA for preferred ion	[M+H]+1	4.68802e+06	5.35913e+06	8.06323e+06	7.38613e+06	4.26658e+06	4.52992e+06	4.68802e+06	5.1803e+06	5.35913e+06	5.30168e+06	5.88102e+06	8.12878e+06	7.94093e+06	8.06323e+06	7.38613e+06	7.82665e+06	6.72871e+06	5.22931e+06	4.26396e+06	4.26658e+06
689	+	1,9-DECADIYNE	C10 H14	134.109	135.117	11.643	1.04442e+06	DDA for preferred ion	[M+H]+1	522475	664464	1.04931e+06	893117	513722	522475	561468	498939	664464	645733	683020	1.04931e+06	984103	1.07729e+06	833054	893117	933326	626459	497295	513722
145	+	Nonylbenzene	C15 H24	204.188	205.195	11.644	1.09729e+07	DDA for preferred ion	[M+H]+1	5.84668e+06	6.87201e+06	1.05563e+07	9.45757e+06	5.52331e+06	5.84668e+06	5.98766e+06	5.50406e+06	6.87201e+06	6.86263e+06	7.0411e+06	1.05563e+07	1.04547e+07	1.12436e+07	8.37023e+06	9.45757e+06	9.58344e+06	6.61398e+06	5.52331e+06	5.41208e+06
231	+	1,2,3,4-Tetramethyl-1,3-cyclopentadiene	C9 H14	122.109	123.117	11.644	5.37605e+06	DDA for preferred ion	[M+H]+1	2.98843e+06	3.46584e+06	5.37286e+06	4.70162e+06	2.95763e+06	3.22591e+06	2.98843e+06	2.76874e+06	3.46584e+06	3.326e+06	3.70598e+06	5.39158e+06	4.98315e+06	5.37286e+06	4.18907e+06	4.70162e+06	4.79459e+06	3.57445e+06	2.82271e+06	2.95763e+06
59	+		C24 H29 Na O6	436.188	437.196	11.646	5.98854e+07	DDA for preferred ion	[M+H]+1	4.73065e+07	4.75435e+07	6.037e+07	5.65582e+07	4.18564e+07	4.74299e+07	4.73065e+07	4.69987e+07	4.75435e+07	4.50943e+07	5.05722e+07	5.88436e+07	6.037e+07	6.12315e+07	5.65582e+07	5.68209e+07	5.50348e+07	4.73475e+07	4.17924e+07	4.18564e+07
654	+		C14 H14 N2 Na O3 P	312.063	313.07	11.647	1.14853e+06	DDA for preferred ion	[M+H]+1	900093	944161	1.13846e+06	1.06748e+06	852003	900093	907795	893958	944161	894466	973687	1.11363e+06	1.13846e+06	1.17355e+06	1.07588e+06	1.06748e+06	1.05856e+06	916117	852003	840822
835	+		C21 H26 Na3 O2 P	410.136	411.144	11.653	732147	DDA for preferred ion	[M+H]+1	609657	580138	619446	612649	563007	665959	609657	578028	580138	577623	634163	619446	606851	625221	612649	604923	613055	581244	563007	556020
1116	+	Adrenosterone	C19 H24 O3	300.172	301.18	11.663	313409	DDA for preferred ion	[M+H]+1	190503	205755	204757	227090	208043	190503	182620	235848	208256	164314	205755	192042	204757	270797	181398	253028	227090	208043	268459	200562
525	+	prohydrojasmon	C15 H26 O3	254.188	255.195	11.667	1.63229e+06	DDA for preferred ion	[M+H]+1	1.33658e+06	922265	511090	766309	1.19681e+06	1.52569e+06	1.33658e+06	1.24858e+06	880762	1.16381e+06	922265	584548	511090	504979	796672	663252	766309	1.22249e+06	1.19681e+06	1.13717e+06
298	+		C19 H43 O2 P3	396.249	397.256	11.668	3.91226e+06	DDA for preferred ion	[M+H]+1	3.05474e+06	2.21672e+06	1.17872e+06	1.77739e+06	2.49842e+06	3.35798e+06	3.05474e+06	2.81607e+06	1.90288e+06	2.32083e+06	2.21672e+06	1.37243e+06	1.17872e+06	1.09942e+06	1.81521e+06	1.68437e+06	1.77739e+06	2.60961e+06	2.49842e+06	2.39621e+06
763	+		C20 H25 N4 Na	344.199	345.206	11.695	853116	DDA for preferred ion	[M+H]+1	402754	466429	786013	644274	357692	402754	420932	365081	460283	466429	489506	700965	786013	846092	591798	651729	644274	452254	357692	337248
930	+	Testosterone isobutyrate	C23 H34 O3	358.251	359.258	11.744	547211	DDA for preferred ion	[M+H]+1	268101	330860	559338	534638	308659	268101	257709	314883	330648	330860	395676	559338	568948	536422	534638	554734	516348	316950	268727	308659
119	+	(1S,2R,3'S,5S,6S,9S,11R,14R,15S,17R,19R,21R)-2,3',6-Trimethylspiro[16,18-dioxahexacyclo[15.3.1.0~2,15~.0~5,14~.0~6,11~.0~15,19~]henicosane-21,2'-oxiran]-9-ol	C23 H34 O4	374.245	375.253	11.75	1.49193e+07	DDA for preferred ion	[M+H]+1	6.30779e+06	8.67527e+06	1.59279e+07	1.26413e+07	4.98265e+06	6.72326e+06	6.30779e+06	5.91578e+06	7.9107e+06	8.67527e+06	9.38714e+06	1.54838e+07	1.62439e+07	1.59279e+07	1.26413e+07	1.27736e+07	1.25838e+07	7.7374e+06	4.59442e+06	4.98265e+06
646	+	Asarone	C12 H16 O3	208.11	209.117	11.75	1.17364e+06	DDA for preferred ion	[M+H]+1	512514	681982	1.19417e+06	1.00241e+06	393437	525859	512514	462819	613353	681982	732561	1.19417e+06	1.24213e+06	1.19368e+06	1.00241e+06	1.03533e+06	994846	617072	366041	393437
120	+	N-[3-(4-Methyl-1-piperazinyl)propyl]-7,8,9,10-tetrahydro-6H-cyclohepta[b]quinolin-11-amine	C22 H32 N4	352.263	375.253	11.751	1.49193e+07	DDA for preferred ion	[M+Na]+1	6.30779e+06	8.67527e+06	1.59279e+07	1.26413e+07	4.98265e+06	6.72326e+06	6.30779e+06	5.91578e+06	7.9107e+06	8.67527e+06	9.38714e+06	1.54838e+07	1.62439e+07	1.59279e+07	1.26413e+07	1.27736e+07	1.25838e+07	7.7374e+06	4.59442e+06	4.98265e+06
536	+	NP-012616	C15 H24 O2	236.177	237.185	11.752	1.60075e+06	DDA for preferred ion	[M+H]+1	1.29057e+06	1.32228e+06	1.58792e+06	1.51266e+06	1.22166e+06	1.32735e+06	1.29057e+06	1.20869e+06	1.32228e+06	1.27174e+06	1.3724e+06	1.62915e+06	1.58034e+06	1.58792e+06	1.55246e+06	1.51266e+06	1.49732e+06	1.32465e+06	1.22166e+06	1.17508e+06
84	+	Nonylbenzene	C15 H24	204.188	205.195	11.754	2.56686e+07	DDA for preferred ion	[M+H]+1	1.35778e+07	1.56816e+07	2.49593e+07	1.97905e+07	1.27839e+07	1.35778e+07	1.36434e+07	1.29246e+07	1.58256e+07	1.46706e+07	1.56816e+07	2.58267e+07	2.4731e+07	2.49593e+07	1.97905e+07	1.91631e+07	2.16552e+07	1.57497e+07	1.27686e+07	1.27839e+07
166	+	(3E,5E,8Z)-1,3,5,8-Undecatetraene	C11 H16	148.125	149.132	11.754	8.54935e+06	DDA for preferred ion	[M+H]+1	4.46917e+06	5.27788e+06	8.30991e+06	6.52432e+06	4.24671e+06	4.55351e+06	4.46917e+06	4.22318e+06	5.31185e+06	4.77139e+06	5.27788e+06	8.61672e+06	8.26496e+06	8.30991e+06	6.52432e+06	6.47675e+06	7.35003e+06	5.15274e+06	4.24671e+06	4.13932e+06
544	+	(3E)-1,3,7-Octatriene	C8 H12	108.094	109.101	11.754	1.55344e+06	DDA for preferred ion	[M+H]+1	777482	938358	1.52195e+06	1.1936e+06	762748	804528	777482	738862	978492	835733	938358	1.61419e+06	1.52195e+06	1.51635e+06	1.1936e+06	1.17143e+06	1.32495e+06	890298	762748	722649
825	+	IN00215	C15 H22 O	218.167	219.174	11.754	746116	DDA for preferred ion	[M+H]+1	455140	566856	628806	593033	488359	422194	461727	455140	634607	474583	566856	597879	628806	692079	593033	613858	558974	490324	488359	373365
879	+	(4E)-4-Nonen-2-yne	C9 H14	122.109	123.117	11.754	640214	DDA for preferred ion	[M+H]+1	329730	381678	592408	479127	329780	343813	297302	329730	408047	355850	381678	602549	592408	586680	479127	448183	524948	377267	324576	329780
1021	+	NP-020014	C15 H26 O3	254.188	255.195	11.758	425086	DDA for preferred ion	[M+H]+1	287913	285893	198736	319922	331712	320671	287913	267496	285893	280995	314622	202655	156229	198736	323235	227967	319922	301865	331712	416953
664	+		C17 H36 N2 O8	396.248	397.256	11.768	1.11794e+06	DDA for preferred ion	[M+H]+1	787415	725530	403884	696404	958478	710479	842022	787415	725530	673305	732301	413825	327082	403884	720969	513874	696404	863676	958478	1.14297e+06
732	+	MONOLINOLENIN	C21 H36 O4	352.261	353.268	11.778	912300	DDA for preferred ion	[M+H]+1	494325	478117	334704	348386	749812	420091	737991	494325	478381	423188	478117	334704	313425	370222	348386	300549	379102	468515	749812	884705
741	+		C18 H38 N2 Na O P	352.261	353.268	11.778	892825	DDA for preferred ion	[M+H]+1	499265	476619	330889	360322	744765	427545	741342	499265	479681	425002	476619	330889	304230	364493	360322	298343	369616	459071	744765	880004
742	+		C18 H38 N2 Na O P	352.261	353.268	11.78	892825	DDA for preferred ion	[M+H]+1	498070	477099	330944	348408	742283	419993	728503	498070	478344	423167	477099	330944	312142	369547	348408	298724	379145	468442	742283	874827
449	+	obscuraminol A	C18 H31 N O	277.24	278.248	11.813	2.14056e+06	DDA for preferred ion	[M+H]+1	236206	551603	1.48129e+06	638293	411537	164061	309871	236206	551603	426090	1.00132e+06	749804	1.48129e+06	2.04766e+06	626946	638293	1.55387e+06	174918	411537	660960
376	+	gibberellin A12	C20 H28 O4	332.199	333.206	11.851	2.80197e+06	DDA for preferred ion	[M+H]+1	942864	1.37351e+06	2.8192e+06	2.49442e+06	949992	866936	942864	973630	1.27405e+06	1.37351e+06	1.58088e+06	2.8399e+06	2.77105e+06	2.8192e+06	2.33007e+06	2.49442e+06	2.85674e+06	876875	949992	1.04777e+06
1119	+	5-(3,4-Dihydroxybenzyl)dihydro-2(3H)-furanone	C11 H12 O4	208.073	209.081	11.851	311184	DDA for preferred ion	[M+H]+1	99884.2	157149	320048	281972	96101.7	94702.1	99884.2	100600	138619	157149	170115	319455	320048	328392	259909	281972	326549	93990	96101.7	115219
274	+	(4E)-4-Nonen-2-yne	C9 H14	122.109	123.117	11.86	4.4439e+06	DDA for preferred ion	[M+H]+1	2.34772e+06	2.79547e+06	4.57024e+06	3.91132e+06	2.56597e+06	2.43818e+06	2.34772e+06	2.24953e+06	2.72498e+06	2.79547e+06	3.01136e+06	4.68678e+06	4.57024e+06	4.34374e+06	3.51017e+06	3.91132e+06	3.93142e+06	2.66314e+06	2.23053e+06	2.56597e+06
464	+	2,8-DECADIYNE	C10 H14	134.109	135.117	11.888	2.04209e+06	DDA for preferred ion	[M+H]+1	1.03821e+06	1.23576e+06	2.06537e+06	1.73862e+06	1.05885e+06	1.06691e+06	1.03821e+06	713495	1.25829e+06	1.20606e+06	1.23576e+06	2.08228e+06	2.06537e+06	1.89745e+06	1.55194e+06	1.73862e+06	1.85698e+06	1.12635e+06	936339	1.05885e+06
213	+	(3E,5E,8Z)-1,3,5,8-Undecatetraene	C11 H16	148.125	149.132	11.894	6.0519e+06	DDA for preferred ion	[M+H]+1	3.0629e+06	3.5766e+06	6.00503e+06	4.9917e+06	2.95897e+06	3.10638e+06	3.0629e+06	2.75948e+06	3.5766e+06	3.55609e+06	3.79253e+06	6.00503e+06	6.18507e+06	5.78038e+06	4.86659e+06	4.9917e+06	5.39069e+06	3.24401e+06	2.84422e+06	2.95897e+06
510	+	(3E)-1,3,7-Octatriene	C8 H12	108.094	109.101	11.895	1.73096e+06	DDA for preferred ion	[M+H]+1	851679	1.03356e+06	1.74414e+06	1.35488e+06	855103	851679	864168	801640	1.02676e+06	1.03356e+06	1.11312e+06	1.74414e+06	1.76482e+06	1.61086e+06	1.33933e+06	1.35488e+06	1.46831e+06	926828	855103	852796
64	+	Nonylbenzene	C15 H24	204.188	205.195	11.896	5.70972e+07	DDA for preferred ion	[M+H]+1	2.81857e+07	3.36209e+07	5.4814e+07	4.65822e+07	2.75272e+07	2.91319e+07	2.81857e+07	2.5987e+07	3.36209e+07	3.31831e+07	3.40526e+07	5.4814e+07	5.69073e+07	5.29967e+07	4.31696e+07	4.65822e+07	4.98197e+07	3.1305e+07	2.75272e+07	2.6929e+07
168	+	3,5-Nonadiyne	C9 H12	120.094	121.101	11.896	8.4966e+06	DDA for preferred ion	[M+H]+1	3.98626e+06	4.81115e+06	8.20062e+06	6.68825e+06	3.84019e+06	4.08692e+06	3.98626e+06	3.59892e+06	4.73783e+06	4.81115e+06	4.89242e+06	8.20062e+06	8.55449e+06	7.77737e+06	6.11483e+06	6.68825e+06	7.12442e+06	4.36799e+06	3.84019e+06	3.72609e+06
774	+	1-[(2R,3'R,6'S)-3',5-Dihydroxy-2',2',6'-trimethyl-3H-spiro[1-benzofuran-2,1'-cyclohexan]-6-yl]ethanone	C18 H24 O4	304.167	287.164	11.92	832983	DDA for preferred ion	[M+H-H2O]+1	554452	714452	706744	732291	604456	542507	554452	641445	566995	715228	714452	781662	706744	576560	732291	662954	813419	554366	604456	655994
39	+	Cannabigerolic acid	C22 H32 O4	360.23	343.227	11.921	417225227	DDA for preferred ion	[M+H-H2O]+1	3.03816e+08	3.79043e+08	3.74892e+08	4.01589e+08	3.08414e+08	2.89219e+08	3.09503e+08	3.03816e+08	3.44124e+08	3.79043e+08	3.96723e+08	4.0056e+08	3.74892e+08	3.27825e+08	4.14471e+08	3.82424e+08	4.01589e+08	2.89623e+08	3.08414e+08	3.33135e+08
225	+	NP-007992	C13 H16 O4	236.105	237.112	11.921	5.62437e+06	DDA for preferred ion	[M+H]+1	4.08609e+06	5.12572e+06	5.05115e+06	5.46635e+06	4.24846e+06	3.95056e+06	4.08609e+06	4.24166e+06	4616379	5.12572e+06	5.38031e+06	5.37671e+06	5.05115e+06	4.52748e+06	5.50118e+06	5.17661e+06	5.46635e+06	3.91089e+06	4.24846e+06	4.54889e+06
269	+	4-(3-Acetoxybutyl)phenyl acetate	C14 H18 O4	250.12	233.117	11.921	4.53158e+06	DDA for preferred ion	[M+H-H2O]+1	3.32745e+06	4.28492e+06	4.30025e+06	4.2784e+06	3.37306e+06	3.0414e+06	3.32745e+06	3.36499e+06	3.90134e+06	4.28492e+06	4.37619e+06	4.52926e+06	4.30025e+06	3.57519e+06	4.56621e+06	4.15249e+06	4.2784e+06	3.04773e+06	3.37306e+06	3.7473e+06
645	+		C18 H35 Na O5 P2	416.187	399.184	11.922	1.17536e+06	DDA for preferred ion	[M+H-H2O]+1	691394	707423	853301	877724	431367	798270	691394	635886	707423	699576	892069	867410	853301	840482	877724	858909	904243	431367	643162	390614
773	+	[Similar to: Cannabidivarin; ΔMass: -0.0365 Da]	C13 H27 Na O3 S	286.157	287.164	11.924	832983	DDA for preferred ion	[M+H]+1	554452	714452	706744	732291	604456	542507	554452	641445	566995	715228	714452	781662	706744	576560	732291	662954	813419	554366	604456	655994
40	+	(6aR,10aR)-6,6,9-Trimethyl-3-pentyl-6a,7,8,10a-tetrahydro-6H-benzo[c]chromene-1-carboxylic acid	C22 H30 O3	342.219	343.227	11.93	417225227	DDA for preferred ion	[M+H]+1	3.03816e+08	3.79043e+08	3.74892e+08	4.01589e+08	3.08414e+08	2.89219e+08	3.09503e+08	3.03816e+08	3.44124e+08	3.79043e+08	3.96723e+08	4.0056e+08	3.74892e+08	3.27825e+08	4.14471e+08	3.82424e+08	4.01589e+08	2.89623e+08	3.08414e+08	3.33135e+08
61	+	Cannabigerol	C21 H32 O2	316.24	317.248	11.94	5.78299e+07	DDA for preferred ion	[M+H]+1	3.14873e+07	4.06912e+07	5.48906e+07	5.47003e+07	3.20517e+07	2.87959e+07	3.14873e+07	3.31386e+07	3.71707e+07	4.06912e+07	4.64143e+07	5.48906e+07	5.49923e+07	5.02498e+07	5.47003e+07	5.73266e+07	5.41106e+07	3.20517e+07	3.11046e+07	3.47649e+07
117	+	4-Hexyl-1,2,3-benzenetriol	C12 H18 O3	210.126	193.122	11.941	1.5204e+07	DDA for preferred ion	[M+H-H2O]+1	7.82235e+06	1.03809e+07	1.47163e+07	1.43117e+07	8.34439e+06	7.38402e+06	7.82235e+06	8.64473e+06	9.72555e+06	1.03809e+07	1.18401e+07	1.47163e+07	1.47814e+07	1.34779e+07	1.43117e+07	1.49743e+07	1.41597e+07	8.34439e+06	8.03531e+06	8.9853e+06
118	+	4-CYCLOHEXYLRESORCINOL	C12 H16 O2	192.115	193.122	11.948	1.5204e+07	DDA for preferred ion	[M+H]+1	7.82235e+06	1.03809e+07	1.47163e+07	1.43117e+07	8.34439e+06	7.38402e+06	7.82235e+06	8.64473e+06	9.72555e+06	1.03809e+07	1.18401e+07	1.47163e+07	1.47814e+07	1.34779e+07	1.43117e+07	1.49743e+07	7.23709e+06	8.34439e+06	8.03531e+06	8.9853e+06
954	+	MFCD00084808	C19 H24 O4	316.168	317.175	11.949	508123	DDA for preferred ion	[M+H]+1	157216	295479	460671	489971	296941	440665	149518	157216	279439	391176	295479	500311	460671	231551	489971	187406	498692	296941	265603	343748
458	+	1,8-Cyclopentadecadiyne	C15 H22	202.172	203.179	11.958	2.10567e+06	DDA for preferred ion	[M+H]+1	906646	1.22466e+06	1.73039e+06	1.43999e+06	956803	1.02431e+06	857205	906646	1.22466e+06	1.09437e+06	1.42578e+06	1.78726e+06	1.73039e+06	1.55561e+06	1.43999e+06	1.44916e+06	1.34012e+06	1.08213e+06	935979	956803
724	+		C33 H61 N5 Na O5 P	661.432	662.439	11.965	935363	DDA for preferred ion	[M+H]+1	704388	641090	777790	880766	535037	788854	617068	704388	618048	641090	654111	777790	747170	778680	883832	880766	649148	723813	535037	416131
579	+		C18 H38 N2 Na O P	352.261	353.268	11.986	1.42049e+06	DDA for preferred ion	[M+H]+1	700308	648787	476088	533665	1.01065e+06	590455	976150	700308	648787	615664	704186	476088	475202	566689	533665	479632	666577	603711	1.01065e+06	1.33374e+06
1250	+	13-tetradecen-2,4-diyn-1-ol	C14 H20 O	204.152	205.159	12.022	145153	DDA for preferred ion	[M+H]+1	73581.1	82053.7	125097	106845	69453.7	73581.1	80968.2	68654.2	86325.5	82053.7	81286.3	111629	125097	132511	106770	113481	106845	96818.9	66385.3	69453.7
69	+	5,10-Pentadecadienal	C15 H26 O	222.198	205.195	12.025	3.61445e+07	DDA for preferred ion	[M+H-H2O]+1	2.04355e+07	2.41188e+07	3.54722e+07	3.25034e+07	2.07563e+07	2.09649e+07	2.04355e+07	1.96078e+07	2.41188e+07	2.35827e+07	2.55677e+07	3.48965e+07	3.54722e+07	3.6369e+07	3.05834e+07	3.25034e+07	3.47994e+07	2.39936e+07	2.00343e+07	2.07563e+07
127	+	(3E,5E,8E)-1,3,5,8-Undecatetraene	C11 H16	148.125	149.132	12.025	1.39629e+07	DDA for preferred ion	[M+H]+1	7.52309e+06	8.98901e+06	1.39405e+07	1.21621e+07	7.63016e+06	7.97553e+06	7.52309e+06	7.14411e+06	8.98901e+06	8.91244e+06	9.51441e+06	1.39405e+07	1.38999e+07	1.42237e+07	1.1584e+07	1.21621e+07	1.31431e+07	8.88907e+06	7.19589e+06	7.63016e+06
426	+	(4E,6E)-1,4,6-Octatriene	C8 H12	108.094	109.101	12.025	2.32078e+06	DDA for preferred ion	[M+H]+1	1.17208e+06	1.51853e+06	2.39083e+06	1.92844e+06	1.26196e+06	1.17208e+06	1.21859e+06	1.13075e+06	1.51853e+06	1.44507e+06	1.59314e+06	2.39083e+06	2.41024e+06	2.38764e+06	1.79165e+06	1.92844e+06	2.15598e+06	1.41512e+06	1.19035e+06	1.26196e+06
571	+	1,9-DECADIYNE	C10 H14	134.109	135.117	12.025	1.43891e+06	DDA for preferred ion	[M+H]+1	648364	839105	1.26959e+06	1.14432e+06	759335	714115	648364	644565	839105	782689	871059	1.26959e+06	1.38554e+06	1.25417e+06	1.02484e+06	1.14432e+06	1.18779e+06	874378	759335	670103
764	+	(4E)-4-Nonen-2-yne	C9 H14	122.109	123.117	12.025	849738	DDA for preferred ion	[M+H]+1	437917	523891	804008	710676	445784	482106	437917	426865	523891	501673	530628	820786	804008	800386	665128	710676	775222	532962	426153	445784
670	+	1,8-NONADIYNE	C9 H12	120.094	121.101	12.026	1.1016e+06	DDA for preferred ion	[M+H]+1	508539	685556	1.07152e+06	895883	546519	601553	508539	473199	685556	631297	686510	1.09651e+06	1.07152e+06	1.0401e+06	783394	912483	895883	613179	540683	546519
730	+	NP-020014	C15 H26 O3	254.188	237.185	12.028	919757	DDA for preferred ion	[M+H-H2O]+1	525249	579863	839390	772969	472119	624206	525249	484058	579863	557039	635830	839390	815318	891368	780485	772969	771947	565289	472119	449608
867	+	MFCD00674434	C20 H37 N O2	323.282	324.29	12.05	664394	DDA for preferred ion	[M+H]+1	453237	460795	445377	381419	571093	352980	585674	453237	460795	456533	525354	445377	440868	477040	381419	356340	599212	457589	571093	683659
207	+	2-Hydroxy-3-nonyl-1,4-naphthoquinone	C19 H24 O3	300.172	301.18	12.052	6.40942e+06	DDA for preferred ion	[M+H]+1	2.94968e+06	3.08279e+06	4.25804e+06	4.63848e+06	3.04676e+06	2.94968e+06	2.75757e+06	3.15801e+06	2.85013e+06	3.08279e+06	3.29778e+06	4.06174e+06	4.25804e+06	5.92194e+06	5.17567e+06	4.39473e+06	4.63848e+06	2.93471e+06	3.04676e+06	3.96944e+06
993	+		C23 H34 N5 Na	403.272	404.279	12.076	461169	DDA for preferred ion	[M+H]+1	204306	229563	367850	299965	201360	204306	285640	194714	225786	229563	440676	367850	312370	449273	299965	286246	501328	118668	201360	318336
193	+	tetramethyl Nordihydroguaiaretic Acid	C22 H30 O4	358.214	341.211	12.081	7.18459e+06	DDA for preferred ion	[M+H-H2O]+1	2.61181e+06	3.51871e+06	4.98146e+06	3.92237e+06	3.19166e+06	2.06872e+06	3.46453e+06	2.61181e+06	3.51871e+06	3.35326e+06	5.42331e+06	4.98146e+06	4.50268e+06	6.32939e+06	3.80691e+06	3.92237e+06	7.12864e+06	1.83769e+06	3.19166e+06	5.45331e+06
768	+	solanapyrone D	C18 H22 O4	302.152	303.159	12.093	842738	DDA for preferred ion	[M+H]+1	363233	394962	731083	695278	342362	363233	398423	348592	394962	385013	525221	720102	731083	877843	695278	665160	738739	342362	339824	355853
1156	+	(4aS,4bR,10aR,10bS,12aS)-7-Hydroxy-10a,12a-dimethyl-3,4,4a,5,6,9,10,10a,10b,11,12,12a-dodecahydro-2H-naphtho[2,1-f]chromene-2,8(4bH)-dione	C19 H26 O4	318.183	319.19	12.102	262370	DDA for preferred ion	[M+H]+1	108861	145910	230682	213560	121177	108861	138614	107624	145910	125617	215801	230682	229364	280038	213560	210897	257758	91331.9	121177	205857
63	+	Tetrahydrocannabivarin	C19 H26 O2	286.193	287.2	12.107	5.75527e+07	DDA for preferred ion	[M+H]+1	2.28837e+07	3.1564e+07	4.47887e+07	4.21573e+07	2.58738e+07	1.77806e+07	2.63234e+07	2.28837e+07	3.1564e+07	2.64123e+07	4.3458e+07	4.42127e+07	4.47887e+07	5.63895e+07	4.21573e+07	3.76429e+07	5.64494e+07	1.82332e+07	2.58738e+07	4.441e+07
616	+	1-(2,4-Dihydroxy-6-tridecylphenyl)ethanone	C21 H34 O3	334.251	335.258	12.107	1.26434e+06	DDA for preferred ion	[M+H]+1	788808	995179	1.03817e+06	1.19086e+06	813899	788808	700425	801402	934458	995179	1.04468e+06	920906	1.03817e+06	1.06634e+06	1.23755e+06	1.19086e+06	893936	813899	779908	832944
169	+		C42 H67 N Na4 O4	741.466	742.474	12.115	8.4407e+06	DDA for preferred ion	[M+H]+1	4.78972e+06	6.47348e+06	7.22236e+06	7.63397e+06	4.8671e+06	4.78972e+06	4.5286e+06	5.32514e+06	6.03452e+06	6.47348e+06	6.79132e+06	6.40757e+06	7.22236e+06	7.49749e+06	7.89776e+06	7.63397e+06	6.24821e+06	4.78242e+06	4.8671e+06	5.71729e+06
259	+	(1beta,3beta,16beta,22S)-1-[(6-Deoxy-alpha-L-mannopyranosyl)oxy]-3,22-dihydroxycholesta-5,24-dien-16-yl 6-deoxy-alpha-L-mannopyranoside	C39 H64 O12	724.44	747.429	12.117	4.69401e+06	DDA for preferred ion	[M+Na]+1	2.36971e+06	3.35421e+06	4.00296e+06	4.27706e+06	3.05641e+06	2.36971e+06	2.26904e+06	2.91519e+06	3.32782e+06	3.80943e+06	3.35421e+06	3.49813e+06	4.00296e+06	4.05152e+06	4.44156e+06	4.27706e+06	3.34077e+06	3.05641e+06	2.89798e+06	3.0709e+06
343	+		C32 H51 N4 Na O3	562.387	545.384	12.117	3.26361e+06	DDA for preferred ion	[M+H-H2O]+1	1.91054e+06	2.5534e+06	2.77229e+06	2.93092e+06	1.98122e+06	1.91054e+06	1.68003e+06	2.08556e+06	2.35107e+06	2.5534e+06	2.71169e+06	2.37475e+06	2.81759e+06	2.77229e+06	3.15644e+06	2.93092e+06	2.32321e+06	1.98122e+06	1.93761e+06	2.19021e+06
633	+		C29 H51 N Na2 O4	523.364	524.371	12.12	1.21862e+06	DDA for preferred ion	[M+H]+1	492358	785347	1.12851e+06	1.10684e+06	594172	372776	514830	492358	663794	785347	950638	1.12851e+06	1.02177e+06	1.18607e+06	1.10684e+06	969317	1.20056e+06	550790	594172	676074
701	+	11-Ketoprogesterone	C21 H28 O3	328.204	329.211	12.162	997589	DDA for preferred ion	[M+H]+1	340235	483920	838664	783466	396457	334689	340235	409499	483920	448225	527231	921225	838664	810342	783466	757548	854823	396457	439069	364497
563	+		C16 H26 N2 Na O P	316.167	317.175	12.193	1.47299e+06	DDA for preferred ion	[M+H]+1	833315	1.08439e+06	1.48535e+06	1.42897e+06	842716	833315	823711	843654	1.08439e+06	1.00268e+06	1.1148e+06	1.52562e+06	1.47186e+06	1.48535e+06	1.46913e+06	1.42897e+06	1.31483e+06	850026	779094	842716
717	+		C34 H64 N2 O6 P2 S	690.396	691.403	12.206	953674	DDA for preferred ion	[M+H]+1	531672	637025	649769	794866	600615	581739	480223	531672	637025	777454	625627	631879	649769	686012	897549	794866	574510	701976	600615	475827
161	+		C39 H60 N9 Na O4	741.467	742.474	12.214	8.80535e+06	DDA for preferred ion	[M+H]+1	5.42861e+06	6.13105e+06	6.44254e+06	7.72317e+06	4.9178e+06	5.83854e+06	4.22958e+06	5.42861e+06	5.86045e+06	6.99447e+06	6.13105e+06	5.95331e+06	6.44254e+06	7.13246e+06	8.01212e+06	7.72317e+06	5.50648e+06	5.47991e+06	4.83192e+06	4.9178e+06
304	+		C30 H56 N2 Na O4 P	562.387	545.384	12.214	3.77856e+06	DDA for preferred ion	[M+H-H2O]+1	2.75937e+06	3.18127e+06	3.09609e+06	3.73278e+06	2.66529e+06	2.75937e+06	2.19636e+06	2.78452e+06	3.18127e+06	3.34578e+06	2.99779e+06	2.77704e+06	3.09609e+06	3.27941e+06	3.73463e+06	3.73278e+06	2.48919e+06	2.78564e+06	2.61249e+06	2.66529e+06
588	+		C12 H26 N2 Na O2 P	284.162	285.17	12.214	1.37986e+06	DDA for preferred ion	[M+H]+1	1.00739e+06	1.15735e+06	1.10422e+06	1.33705e+06	963629	1.00739e+06	820953	1.02808e+06	1.15735e+06	1.20515e+06	1.08881e+06	1.01722e+06	1.10422e+06	1.15463e+06	1.33705e+06	1.38126e+06	893055	1.01136e+06	925735	963629
854	+		C18 H36 N2 Na P	334.251	335.258	12.214	689159	DDA for preferred ion	[M+H]+1	500843	566340	603813	661272	502187	500843	410538	530152	566340	622206	524438	502255	603813	608550	661272	690213	502027	502187	471363	520288
834	+		C18 H36 N2 Na P	334.251	335.258	12.215	733713	DDA for preferred ion	[M+H]+1	547471	596935	613468	701573	537347	547471	475599	600998	596935	675079	552199	549518	613468	650138	701573	740437	514512	573265	524149	537347
559	+	Deoxycorticosterone acetate	C23 H32 O4	372.23	373.237	12.249	1.48436e+06	DDA for preferred ion	[M+H]+1	696833	768186	1.34587e+06	1.11587e+06	645740	639276	740910	696833	768186	762278	815239	1.34587e+06	1.22948e+06	1.40767e+06	1.03932e+06	1.135e+06	1.11587e+06	781039	645740	627016
674	+	syringol	C8 H10 O3	154.063	155.07	12.251	1.08783e+06	DDA for preferred ion	[M+H]+1	485126	597667	963244	892884	510085	453812	491996	485126	647535	597667	565754	1.03569e+06	934305	963244	817728	893675	892884	553852	510085	470512
162	+	Methylprednisolone	C22 H30 O5	374.209	375.216	12.271	8.77061e+06	DDA for preferred ion	[M+H]+1	6.22314e+06	6.58673e+06	6.8019e+06	8.19641e+06	5.69862e+06	6.22314e+06	5.71438e+06	6.68204e+06	6.58673e+06	6.25396e+06	6.90725e+06	6.8019e+06	6.58511e+06	6.96573e+06	8.44417e+06	8.19641e+06	5.19455e+06	6.10213e+06	5.3054e+06	5.69862e+06
906	+	2-MeO-E1	C19 H24 O3	300.173	301.18	12.286	595614	DDA for preferred ion	[M+H]+1	372511	402854	521515	491952	301661	372511	402995	357106	439691	378371	402854	458972	521515	521914	462449	499002	491952	449773	301661	265167
934	+		C33 H61 N5 Na O6 P	677.427	678.434	12.303	538787	DDA for preferred ion	[M+H]+1	511517	370226	286376	303873	447825	511517	405956	547083	422916	370226	302247	300903	240952	286376	371388	303873	223068	525845	447825	345470
807	+		C20 H34 N2 Na O P	372.23	355.227	12.331	786609	DDA for preferred ion	[M+H-H2O]+1	315860	358101	585565	499304	290503	252142	365515	315860	358101	332970	361079	585565	573537	691410	499304	480614	503591	320716	290503	279875
151	+		C36 H50 N6 O	582.407	583.415	12.367	9.95641e+06	DDA for preferred ion	[M+H]+1	9.65585e+06	8.16675e+06	7.39026e+06	7.8871e+06	9.24015e+06	7.64303e+06	9.65585e+06	9.98982e+06	7.95003e+06	8.60273e+06	8.16675e+06	7.39026e+06	7.63013e+06	7.37886e+06	8.63584e+06	7.8871e+06	7.70229e+06	8.43422e+06	9.40952e+06	9.24015e+06
1065	+		C22 H36 N2 Na O2 P	414.24	415.248	12.381	372133	DDA for preferred ion	[M+H]+1	228265	225482	291695	280346	214135	185094	228265	247684	259390	225482	224765	309552	291695	290288	278025	311187	280346	275098	214135	173305
850	+	1-Isopropyl-4,7-dimethyl-5,6-dioxo-5,6-dihydro-2-naphthalenyl octanoate	C23 H30 O4	370.214	371.222	12.421	693577	DDA for preferred ion	[M+H]+1	369335	429813	629356	673741	347086	355808	374850	369335	429813	375831	489615	629356	626399	651000	673741	683034	508475	347086	307250	351492
910	+	(9Z,12Z,15Z)-N-(3-Methoxybenzyl)-9,12,15-octadecatrienamide	C26 H39 N O2	397.298	398.305	12.435	591887	DDA for preferred ion	[M+H]+1	224172	228428	475227	400297	249336	224172	212317	247488	370822	198381	228428	475227	541010	246752	400297	337105	407360	383359	249336	190493
1179	+		C19 H37 Na O5 S	400.225	401.232	12.468	238479	DDA for preferred ion	[M+H]+1	151439	188584	200437	209010	152675	132966	151439	178119	198585	174797	188584	200437	211010	149248	209010	232440	185934	192487	142119	152675
805	+		C39 H84 N9 O12 P	901.598	902.605	12.5	791115	DDA for preferred ion	[M+H]+1	383483	556113	551797	700221	579098	324879	580903	383483	501532	556113	737671	551797	496271	714572	661042	700221	718323	399129	579098	603752
999	+	(3aS,4R,7aR)-4-Hydroxy-3-methylenehexahydro-1-benzofuran-2(3H)-one	C9 H12 O3	168.079	169.086	12.518	448525	DDA for preferred ion	[M+H]+1	235460	264467	398178	350811	235009	235460	258154	235363	310823	258211	264467	419989	398178	365852	350811	340025	355664	247990	233560	235009
530	+	MFCD01832464	C19 H24 O3	300.173	301.18	12.546	1.62564e+06	DDA for preferred ion	[M+H]+1	1.10788e+06	1.24961e+06	1.54074e+06	1.35607e+06	1.01457e+06	1.31706e+06	1.10463e+06	1.10788e+06	1.24961e+06	1.12598e+06	1.25449e+06	1.54074e+06	1.42917e+06	1.56883e+06	1.38078e+06	1.35607e+06	1.29039e+06	1.24704e+06	1.01457e+06	952951
417	+	1-[18-(3,5-di-tert-butyl-4-hydroxyphenyl)-3,6,9,12,15-pentaoxaoctadec-1-yl]-3-hydroxy-2-methylpyridin-4(1H)-one	C33 H53 N O8	591.377	592.385	12.575	2.41616e+06	DDA for preferred ion	[M+H]+1	768610	579505	105537	141538	1.30847e+06	314344	1.24566e+06	768610	461435	579505	1.05616e+06	105537	90513.3	190891	141538	115654	428763	271312	1.30847e+06	2.34918e+06
442	+	1-(4-Amino-2,6-diisopropylphenyl)-3-({1-[2-(2-hydroxyethoxy)phenyl]-4-(3-methoxyphenyl)-4-piperidinyl}methyl)urea	C34 H46 N4 O4	574.351	575.358	12.576	2.20753e+06	DDA for preferred ion	[M+H]+1	696326	538611	94307.3	116636	1.27068e+06	274012	1.17592e+06	696326	417278	538611	921718	94307.3	71008.2	162327	116636	102072	360640	246089	1.27068e+06	2.15773e+06
706	+		C35 H76 N9 O10 P	813.545	814.552	12.645	986368	DDA for preferred ion	[M+H]+1	483424	712763	689842	847875	739097	399664	680296	483424	701167	712763	865183	689842	606655	864060	812147	847875	889827	471447	739097	829559
302	+	(3beta,5beta,21S)-3,14-Dihydroxy-20,21-epoxybuf-22-enolide	C24 H34 O5	402.241	403.248	12.66	3.81388e+06	DDA for preferred ion	[M+H]+1	1.38559e+06	1.85566e+06	2.58237e+06	2.36432e+06	1.3923e+06	1.35771e+06	1.38559e+06	1.42644e+06	1.4385e+06	1.85566e+06	1.97145e+06	2.44397e+06	2.58237e+06	3.02216e+06	2.42748e+06	2.36432e+06	2315671	1.26691e+06	1.3923e+06	1.45714e+06
1248	+	Methyl S-[2-(octanoyloxy)ethyl]-L-cysteinyl-L-serinate	C17 H32 N2 O6 S	392.199	393.206	12.665	146815	DDA for preferred ion	[M+H]+1	119538	110490	141565	145142	95027.2	119538	129572	98504.1	85330.8	110490	113993	146768	109961	141565	129968	145512	145142	68270.9	95027.2	111772
1182	+		C20 H34 N2 Na O P	372.23	373.237	12.672	233737	DDA for preferred ion	[M+H]+1	160065	156867	162471	183054	146124	162834	151958	160065	143570	160961	156867	162471	170969	160076	210987	183054	155587	108605	146124	150017
1204	+	1-carboxy-3-hydroxyadamantane	C11 H16 O3	196.11	197.117	12.683	213227	DDA for preferred ion	[M+H]+1	137080	138583	157839	172783	118645	115075	137080	146999	140350	138583	138384	169752	157839	131136	184207	172783	142071	90251.7	122809	118645
1031	+	6-{4-[2-Amino-1-(2,3-dihydro-1,4-benzodioxin-6-yl)ethyl]-1-piperazinyl}-5-ethyl-4-pyrimidinamine	C20 H28 N6 O2	384.228	385.235	12.684	408846	DDA for preferred ion	[M+H]+1	246590	215099	294532	342429	158179	218396	249089	246590	215099	210360	255522	355839	294532	259846	374769	342429	261381	122283	158179	161275
1171	+		C44 H86 N7 Na3 O S2	861.603	862.61	12.698	245442	DDA for preferred ion	[M+H]+1	121556	180910	161202	225102	189112	97234.5	177429	121556	169590	180910	219536	178610	161202	144318	208418	225102	235346	70633.8	189112	193075
793	+		C41 H75 N Na4 O6	769.519	770.526	12.719	803316	DDA for preferred ion	[M+H]+1	381517	580901	513927	717209	598821	315276	603536	381517	572078	580901	720539	577896	513927	441083	677376	717209	751123	308097	598821	645429
794	+		C38 H77 N3 Na5 O3 P	769.519	770.526	12.722	803316	DDA for preferred ion	[M+H]+1	381091	580891	513954	717230	599205	315249	603490	381091	571374	580891	720548	577922	513954	433455	673290	717230	751151	308080	599205	644019
431	+		C21 H36 N2 Na O2 P	402.241	403.248	12.724	2.29795e+06	DDA for preferred ion	[M+H]+1	1.16469e+06	1.27557e+06	1.78655e+06	1.80636e+06	1.0275e+06	1.10896e+06	1.16469e+06	1.19533e+06	1.27557e+06	1.1691e+06	1.2829e+06	2.0407e+06	1.78655e+06	1.13943e+06	1.80636e+06	2.06983e+06	1.72015e+06	954679	1.0275e+06	1.08426e+06
883	+		C31 H68 N9 O8 P	725.493	726.5	12.789	637875	DDA for preferred ion	[M+H]+1	247865	408841	440412	553324	394830	177668	324690	247865	371813	408841	545602	440412	408577	545037	527884	553324	594204	266755	394830	535594
880	+		C19 H25 Na O3	324.17	325.178	12.799	639498	DDA for preferred ion	[M+H]+1	480360	360741	390859	378217	461082	521887	480360	388586	354561	360741	365084	390859	360592	403626	378217	330387	393306	385775	461082	461656
88	+	Methyl 3,4-dimethoxybenzoate	C10 H12 O4	196.074	197.081	12.801	2.20761e+07	DDA for preferred ion	[M+H]+1	8.55085e+06	1.21784e+07	2.2945e+07	2.09592e+07	8.73104e+06	8.37785e+06	8.55085e+06	9.38939e+06	1.15034e+07	1.21784e+07	1.33375e+07	2.2945e+07	2.28973e+07	2.4194e+07	2.01253e+07	2.09592e+07	2.23816e+07	8.73104e+06	8.55297e+06	9.08841e+06
106	+	Prostaglandin A3	C20 H28 O4	332.199	333.206	12.801	1.84859e+07	DDA for preferred ion	[M+H]+1	7.13657e+06	9.85589e+06	1.84857e+07	1.67955e+07	7.27527e+06	7.13657e+06	7.1107e+06	7.68011e+06	9.5747e+06	9.85589e+06	1.07323e+07	1.84857e+07	1.83615e+07	1.95065e+07	1.65814e+07	1.67955e+07	1.80171e+07	7.27289e+06	7.27527e+06	7.59372e+06
177	+	16-KETOTESTOSTERONE	C19 H26 O3	302.188	303.196	12.802	8.06547e+06	DDA for preferred ion	[M+H]+1	6.76176e+06	6.13287e+06	7.22608e+06	6.5799e+06	7.31541e+06	7.0548e+06	6.76176e+06	6.20055e+06	6.13287e+06	6.19991e+06	6.03349e+06	7.22608e+06	6.09217e+06	7.77212e+06	6.5799e+06	5.79513e+06	7.01011e+06	6.09508e+06	7.31541e+06	7.81073e+06
122	+	Nor-9-carboxy-δ9-THC	C21 H28 O4	344.199	345.206	12.837	1.43854e+07	DDA for preferred ion	[M+H]+1	6.85338e+06	8.38506e+06	1.42665e+07	1.35261e+07	6.26665e+06	6.98499e+06	6.85338e+06	6.78584e+06	8.38506e+06	8.03168e+06	9.48367e+06	1.41735e+07	1.42665e+07	1.49541e+07	1.28415e+07	1.35261e+07	1.37152e+07	7.19777e+06	6.26665e+06	6.048e+06
195	+	(3E)-1-(3-Hexyl-6,7-dimethoxy-1H-isochromen-1-yl)-4-methoxy-3-buten-2-one	C22 H30 O5	374.209	375.216	12.856	7.07339e+06	DDA for preferred ion	[M+H]+1	2.20634e+06	3.23304e+06	7.17037e+06	6.61521e+06	2.41265e+06	2.20634e+06	2.14882e+06	2.3648e+06	3.23304e+06	3.14394e+06	3.73932e+06	7.17037e+06	6.68015e+06	7.33129e+06	6.06816e+06	6.61521e+06	6.86919e+06	2.41265e+06	2.35657e+06	2.47756e+06
299	+	(3R,7S)-3-Hydroxy-7-methyl-2-[(1E)-1-propen-1-yl]-2,3,6,7-tetrahydro-4H,5H-pyrano[2,3-b]pyran-4,5-dione	C12 H14 O5	238.084	239.091	12.856	3.8814e+06	DDA for preferred ion	[M+H]+1	1.2255e+06	1.7936e+06	3.86623e+06	3.67029e+06	1.33807e+06	1.2255e+06	1.20833e+06	1.34044e+06	1.7936e+06	1.78148e+06	2.00566e+06	3.86623e+06	3.65372e+06	4.14394e+06	3.31881e+06	3.67029e+06	3.70766e+06	1.33807e+06	1.29002e+06	1.34593e+06
258	+		C42 H74 N14 Na2 S2	884.546	885.553	12.886	4.71753e+06	DDA for preferred ion	[M+H]+1	120322	2.11203e+06	2.7776e+06	215404	1.4158e+06	157929	120322	119451	2.11203e+06	2.60813e+06	1.74327e+06	2.7776e+06	1.49469e+06	3.50818e+06	224398	215404	200918	127159	1.4158e+06	2.46046e+06
37	+	Tetrahydrocannabivarinic acid	C20 H26 O4	330.183	331.19	12.906	1287790897	DDA for preferred ion	[M+H]+1	7.48946e+08	9.11018e+08	1223597994	1167205807	7.52728e+08	7.82403e+08	7.48946e+08	7.48462e+08	8.66861e+08	9.11018e+08	9.40075e+08	1223597994	1203129441	1285752931	1164637339	1167205807	1208189595	7.68567e+08	730237304	7.52728e+08
204	+		C14 H25 N4 Na3 S	350.149	351.157	12.908	6.54257e+06	DDA for preferred ion	[M+H]+1	4.06183e+06	4.10098e+06	5.6933e+06	5.45885e+06	3.6671e+06	4.75644e+06	4.06183e+06	3.7479e+06	4.10098e+06	3.04058e+06	4.79592e+06	1.82101e+06	5.6933e+06	5.91487e+06	5.48565e+06	5.45885e+06	5.25013e+06	3.91637e+06	3.6671e+06	3.61804e+06
188	+	6,17-Dioxoandrost-4-en-19-al	C19 H24 O3	300.173	301.18	12.91	7.49349e+06	DDA for preferred ion	[M+H]+1	4.56762e+06	5.55459e+06	6.34847e+06	6.54455e+06	4.60382e+06	4.56762e+06	4.62683e+06	4.54998e+06	5.3011e+06	5.55459e+06	5.64658e+06	6.23805e+06	6.34847e+06	6.76994e+06	6.54455e+06	6.27053e+06	6.58014e+06	4.87107e+06	4.60382e+06	4.53428e+06
699	+	Nonyl 2-(4-methoxybenzoyl)hydrazinecarbodithioate	C18 H28 N2 O2 S2	368.16	369.167	12.917	1.00023e+06	DDA for preferred ion	[M+H]+1	468653	652273	609480	497200	489416	468653	462614	501455	652273	478016	665707	396664	609480	843453	615315	477362	497200	522926	489416	371772
266	+	Alitretinoin	C20 H28 O2	300.209	301.216	12.918	4.57584e+06	DDA for preferred ion	[M+H]+1	2.16477e+06	2.41678e+06	2.88483e+06	2.90966e+06	2.44831e+06	1.86167e+06	2.67091e+06	2.16477e+06	2.41678e+06	2.38252e+06	3.53935e+06	2.88483e+06	2.6921e+06	2.91816e+06	2.90966e+06	2.75011e+06	2.96282e+06	2.04423e+06	2.44831e+06	4.36627e+06
252	+	crucigasterin E	C18 H33 N O	279.256	280.263	12.936	4.89394e+06	DDA for preferred ion	[M+H]+1	1.14713e+06	1.1044e+06	1.34597e+06	978453	999223	2.52039e+06	1.14713e+06	1.03399e+06	901294	1.1044e+06	2.00561e+06	835613	2.81883e+06	1.34597e+06	978453	699324	3.26311e+06	624090	999223	1.39391e+06
197	+	Cannabigerol	C21 H32 O2	316.24	317.247	12.938	7.0106e+06	DDA for preferred ion	[M+H]+1	4.23403e+06	5.05306e+06	6.27954e+06	6.78734e+06	4.91324e+06	3.95898e+06	4.23403e+06	5.36285e+06	5.01439e+06	5.05306e+06	5.82719e+06	6.51127e+06	6.27954e+06	5.05512e+06	6.78734e+06	7.01787e+06	5.97971e+06	4.91324e+06	3.99916e+06	4.95898e+06
683	+	(2R)-N-[(2S)-3,3-Dimethyl-1-(methylamino)-1-oxo-2-butanyl]-2-[(2S)-2-hydroxy-3-sulfanylpropyl]nonanamide	C19 H38 N2 O3 S	374.261	375.268	12.942	1.05942e+06	DDA for preferred ion	[M+H]+1	617470	690453	554205	803317	593850	568998	679383	617470	713950	629830	690453	519873	554205	670846	860190	803317	632133	514545	593850	600274
56	+	1-(2,4-Dihydroxy-6-{[(2E,6E)-3,7,11-trimethyl-2,6,10-dodecatrien-1-yl]oxy}phenyl)ethanone	C23 H32 O4	372.23	355.227	12.944	6.84675e+07	DDA for preferred ion	[M+H-H2O]+1	3.20376e+07	3.54574e+07	6.21579e+07	4.9476e+07	2.99905e+07	3.20376e+07	3.45396e+07	3.14452e+07	3.54574e+07	3.3725e+07	4.19265e+07	6.21579e+07	6.02275e+07	6.66679e+07	4.74196e+07	4.9476e+07	5.56483e+07	3.15131e+07	2.99905e+07	2.78752e+07
508	+		C35 H61 N Na2 O6	637.432	638.439	12.945	1.73351e+06	DDA for preferred ion	[M+H]+1	1.29608e+06	970558	1.42289e+06	1.31967e+06	937148	1.29608e+06	1.06438e+06	1.30022e+06	970558	1.02143e+06	882941	1.38282e+06	1.42484e+06	1.42289e+06	1.31967e+06	1.45667e+06	996342	1.11445e+06	937148	808987
592	+	(3S,5S,9R,10S,13R,14R,17R)-17-[(2S)-1-(Methoxyamino)-1-oxo-2-propanyl]-10,13-dimethyl-2,3,4,5,6,9,10,11,12,13,14,15,16,17-tetradecahydro-1H-cyclopenta[a]phenanthren-3-yl acetate (non-preferred name)	C25 H39 N O4	417.288	418.295	12.95	1.35599e+06	DDA for preferred ion	[M+H]+1	820859	781088	1.35026e+06	1.13221e+06	614478	839140	820859	640774	781088	739103	917692	1.32395e+06	1.35026e+06	1.39323e+06	947509	1.18317e+06	1.13221e+06	717491	614478	550560
378	+	N-(3,5-Dimethylbenzoyl)-4-(3,5-dimethyl-1,2-oxazol-4-yl)-D-phenylalanyl-L-tryptophan	C34 H34 N4 O5	578.253	579.26	12.961	2.79152e+06	DDA for preferred ion	[M+H]+1	72169.5	162957	728886	262341	260173	26163.3	105215	72169.5	96541.6	162957	2.63925e+06	102762	728886	868920	262341	156415	499714	89981.5	260173	434019
615	+	Nonylbenzene	C15 H24	204.188	205.195	12.974	1.26457e+06	DDA for preferred ion	[M+H]+1	582585	616615	1.15828e+06	1.00195e+06	633120	582585	612407	421847	865828	558022	616615	1.15828e+06	839443	1.21145e+06	1.00195e+06	927144	1.01694e+06	713002	633120	512273
877	+	(3R)-3-[(Dodecylsulfonyl)amino]-4-(trimethylammonio)butanoate	C19 H40 N2 O4 S	392.271	393.279	13.023	641358	DDA for preferred ion	[M+H]+1	535084	532229	413574	535646	494364	452368	535084	554144	532229	555264	308608	294930	413574	470334	602922	535646	441413	488476	513830	494364
872	+	(8S,11R,13S,14S,17S)-11-Cyclohexyl-17-hydroxy-13-methyl-17-(1-propyn-1-yl)-1,2,6,7,8,11,12,13,14,15,16,17-dodecahydro-3H-cyclopenta[a]phenanthren-3-one (non-preferred name)	C27 H36 O2	392.272	393.279	13.029	654512	DDA for preferred ion	[M+H]+1	496296	517933	435067	543043	476403	418530	496296	527047	517933	545934	327533	312299	435067	500121	622332	543043	449543	454435	490600	476403
1069	+		C37 H72 N3 O4 P S	685.498	686.505	13.036	368108	DDA for preferred ion	[M+H]+1	171986	250197	219041	305820	274314	96789.6	197779	171986	222133	250197	279962	186443	219041	318694	305820	294276	338629	170586	274314	284640
1128	+	crassocolide O	C20 H26 O3	314.188	315.195	13.095	304975	DDA for preferred ion	[M+H]+1	123060	159329	188743	189916	131504	184377	121457	123060	159329	134713	216242	134016	236524	188743	189916	138382	219905	120625	145130	131504
772	+		C22 H32 N5 Na O	405.251	406.259	13.106	834176	DDA for preferred ion	[M+H]+1	472638	534069	869917	778883	309068	472638	477824	415477	505488	534069	594778	463796	874313	869917	782385	420265	778883	468188	307296	309068
140	+	O~15~-(5-Carboxypentyl)retinoic acid	C26 H38 O4	414.277	415.284	13.113	1.1627e+07	DDA for preferred ion	[M+H]+1	4.14233e+06	6.39904e+06	1.16886e+07	9.50187e+06	3.59775e+06	4.14233e+06	4.3188e+06	3.75515e+06	5.95758e+06	6.39904e+06	6.60934e+06	5.83008e+06	1.16886e+07	1.28933e+07	9.50187e+06	5.17371e+06	1.14642e+07	4.78084e+06	3.35629e+06	3.59775e+06
496	+	N-(7-Methoxy-4-oxo-3,4-dihydro-2H-chromen-8-yl)-2,2-dimethyltetradecanamide	C26 H41 N O4	431.303	432.311	13.113	1.80703e+06	DDA for preferred ion	[M+H]+1	636154	979934	2.02155e+06	1.41518e+06	490276	636154	654728	571863	840404	979934	1.01867e+06	1.02979e+06	2.02155e+06	2.18832e+06	1.41518e+06	821942	1.84037e+06	736201	466995	490276
94	+	(2R,2'R,4a'S,6'R,8a'S)-4,6'-Dihydroxy-6-(hydroxymethyl)-2',5',5',8a'-tetramethyl-3',4',4a',5',6',7',8',8a'-octahydro-2'H,3H-spiro[1-benzofuran-2,1'-naphthalene]-7-carbaldehyde	C23 H32 O5	388.225	389.232	13.134	2.11736e+07	DDA for preferred ion	[M+H]+1	8.63129e+06	1.12057e+07	1.95175e+07	1.92343e+07	8.77422e+06	8.41719e+06	8.78076e+06	8.63129e+06	1.12057e+07	1.08058e+07	1.23798e+07	1.0685e+07	1.95175e+07	2.18685e+07	1.92343e+07	1.00033e+07	2.15549e+07	8.57241e+06	8.77422e+06	9.74901e+06
370	+	(1S)-1,5-Anhydro-3,4,6-tri-O-butyl-1-propyl-D-glucitol	C21 H42 O5	374.303	357.3	13.148	2.86289e+06	DDA for preferred ion	[M+H-H2O]+1	2.42813e+06	1.85228e+06	854006	1.29175e+06	2.09618e+06	2.42813e+06	2.67409e+06	2.27998e+06	1.62292e+06	2.09799e+06	1.85228e+06	423482	854006	875751	1.29175e+06	761726	1.38477e+06	1.77232e+06	2.09618e+06	2.27134e+06
371	+	Monoelaidin	C21 H40 O4	356.293	357.3	13.151	2.86289e+06	DDA for preferred ion	[M+H]+1	2.42813e+06	1.85228e+06	854006	1.29175e+06	2.09618e+06	2.42813e+06	2.67409e+06	2.27998e+06	1.62292e+06	2.09799e+06	1.85228e+06	427642	854006	875751	1.29175e+06	761726	1.38477e+06	1.77232e+06	2.09618e+06	2.27134e+06
149	+	Tetrahydrocannabivarinic acid	C20 H26 O4	330.183	331.19	13.161	1.04429e+07	DDA for preferred ion	[M+H]+1	5.44999e+06	6.23882e+06	1.03775e+07	8.28832e+06	5.56489e+06	4.85984e+06	5.44999e+06	6.11683e+06	6.23882e+06	6.08111e+06	6.66448e+06	7.11993e+06	1.04179e+07	1.03775e+07	9.44386e+06	7.57365e+06	8.28832e+06	5.86884e+06	5.39525e+06	5.56489e+06
465	+	NP-019445	C10 H10 O4	194.058	195.065	13.161	2.02547e+06	DDA for preferred ion	[M+H]+1	1.31157e+06	1.47058e+06	1.94922e+06	1.78024e+06	1.35851e+06	1.22092e+06	1.31157e+06	1.33789e+06	1.47058e+06	1.39903e+06	1.53177e+06	1.11796e+06	1.95063e+06	1.94922e+06	1.81507e+06	1.43871e+06	1.78024e+06	1.42506e+06	1.25498e+06	1.35851e+06
886	+	2-bornene	C10 H16	136.125	137.132	13.161	632064	DDA for preferred ion	[M+H]+1	408696	456451	596363	563705	419335	373667	418706	408696	456451	416623	470868	348526	596363	621023	567114	439803	563705	419335	380766	421163
492	+	α-Linolenic acid	C18 H30 O2	278.225	279.232	13.168	1.85232e+06	DDA for preferred ion	[M+H]+1	699717	905801	1.18763e+06	932199	1.18858e+06	421072	950585	699717	905801	898810	1.5743e+06	490674	1.18763e+06	1.4934e+06	932199	714984	1.61183e+06	638777	1.18858e+06	1.64657e+06
323	+		C19 H39 Na O3 S	370.251	371.258	13.239	3.55036e+06	DDA for preferred ion	[M+H]+1	2.30179e+06	2.7174e+06	3.44511e+06	3.34784e+06	2.3892e+06	2.15455e+06	2.30179e+06	2.61618e+06	2.7174e+06	2.60901e+06	3.01437e+06	3.49426e+06	3.44511e+06	1.63927e+06	3.34784e+06	3.42439e+06	1.60517e+06	2.70519e+06	2.20448e+06	2.3892e+06
731	+	Bis(2-ethyl hexyl)phthalate	C24 H36 O4	388.261	389.269	13.244	914834	DDA for preferred ion	[M+H]+1	585172	686793	872238	854721	613966	512841	585172	671063	686793	661495	776413	872238	873303	527713	854721	876885	391480	689054	556996	613966
1076	+	Diethyl tetradecylmalonate	C21 H40 O4	356.293	357.3	13.263	360929	DDA for preferred ion	[M+H]+1	258115	217547	102648	155288	316550	236752	281009	258115	197111	217547	227077	110370	102648	83453.9	199494	155288	118694	222733	316550	366810
702	+		C33 H38 N4 Na3 O P	606.248	607.255	13.322	996453	DDA for preferred ion	[M+H]+1	147555	237101	528049	277731	304761	67611.8	228717	147555	227831	237101	625620	159846	528049	959464	277731	269704	831367	123349	304761	392033
521	+	Nonylbenzene	C15 H24	204.188	205.195	13.326	1.66573e+06	DDA for preferred ion	[M+H]+1	403449	633148	1.46923e+06	996727	563660	403449	435137	381403	655441	520830	633148	1.72308e+06	1.15737e+06	1.46923e+06	988568	1.15508e+06	996727	563660	676437	367803
224	+	MFCD00056293	C24 H36 O2	356.271	357.279	13.336	5.66694e+06	DDA for preferred ion	[M+H]+1	1.5943e+06	2.47818e+06	5.43762e+06	4.29631e+06	1.6824e+06	1.5943e+06	1.58651e+06	1.73513e+06	2.47818e+06	2.20748e+06	2.57579e+06	5.43762e+06	4.9698e+06	5.92075e+06	4.29631e+06	4.13034e+06	5.42209e+06	1.73531e+06	1.6824e+06	1.61029e+06
263	+	3-Methoxyphenylacetone	C10 H12 O2	164.084	165.091	13.336	4.63214e+06	DDA for preferred ion	[M+H]+1	1.21854e+06	1.87707e+06	4.57038e+06	3.39243e+06	1.23594e+06	1.21799e+06	1.21854e+06	1.27161e+06	1.87707e+06	1.64769e+06	1.98288e+06	4.57038e+06	4.06544e+06	4.99666e+06	3.3808e+06	3.39243e+06	4.33575e+06	1.23594e+06	1.25211e+06	1.20663e+06
237	+		C46 H66 N Na O8	783.469	784.476	13.392	5.23608e+06	DDA for preferred ion	[M+H]+1	1.80573e+06	1.9571e+06	4.79971e+06	3.59334e+06	1.30412e+06	1.80573e+06	1.56644e+06	2.12531e+06	1.9571e+06	2.31664e+06	1.79636e+06	4.82754e+06	4.24412e+06	4.79971e+06	3.59334e+06	3.96211e+06	3.49072e+06	1.86745e+06	1.30412e+06	1.1025e+06
44	+	Cannabichromevarinic acid	C20 H26 O4	330.183	331.19	13.399	1.79415e+08	DDA for preferred ion	[M+H]+1	5.26212e+07	6.45154e+07	168669226	1.15609e+08	4.4192e+07	5.29548e+07	5.26212e+07	4.56636e+07	6.45154e+07	6.11712e+07	6.91593e+07	1.66267e+08	168669226	1.84947e+08	1.15367e+08	1.15609e+08	1.5698e+08	4.4192e+07	3.15547e+07	4.7478e+07
477	+	2-Cyclopentyl-5,7-dihydroxy-2,3-dihydro-4H-chromen-4-one	C14 H16 O4	248.105	249.112	13.399	1.92908e+06	DDA for preferred ion	[M+H]+1	559023	728106	1.82075e+06	1.31056e+06	508368	572301	559023	468099	728106	635941	770198	1.82075e+06	1.77132e+06	2.05231e+06	1.31056e+06	1.30886e+06	1.68007e+06	457040	523426	508368
749	+	(3aS,6S,6aS,9aS,9bR)-6,9a-Dimethyl-3-methylene-2,9-dioxo-2,3,3a,5,6,9,9a,9b-octahydroazuleno[4,5-b]furan-6a(4H)-yl acetate	C17 H20 O5	304.131	287.128	13.399	882384	DDA for preferred ion	[M+H-H2O]+1	467963	450964	845780	661577	399706	508918	467963	400779	464129	450964	437947	845780	824159	867908	624844	661577	761747	384653	401751	399706
413	+	(3beta,17beta)-17-(2-Amino-6-quinazolinyl)androst-5-en-3-ol	C27 H35 N3 O	417.279	418.286	13.404	2.46994e+06	DDA for preferred ion	[M+H]+1	1.19015e+06	1.17714e+06	2.26122e+06	2.07317e+06	920562	1.20433e+06	1.19015e+06	1.11786e+06	1.15862e+06	1.17714e+06	1.36096e+06	2.26122e+06	2.22684e+06	2.55736e+06	2.04721e+06	2.07317e+06	2.20064e+06	920562	914560	930092
429	+		C24 H41 Na O S	400.276	401.284	13.406	2.30809e+06	DDA for preferred ion	[M+H]+1	1.96422e+06	2.2664e+06	1.72044e+06	1.70135e+06	2.186e+06	1.93676e+06	1.96422e+06	2.34143e+06	2.33052e+06	2.2664e+06	1.79944e+06	1.72044e+06	1.59045e+06	1.73602e+06	1.80274e+06	1.70135e+06	1.44801e+06	2.07475e+06	2.186e+06	2.32462e+06
1110	+	(3R)-3-[(Dodecylsulfonyl)amino]-4-(trimethylammonio)butanoate	C19 H40 N2 O4 S	392.271	393.279	13.41	320014	DDA for preferred ion	[M+H]+1	159941	214792	258148	274381	156479	152933	159941	186675	207187	214792	220037	222245	258148	288513	291167	274381	256555	142191	156479	168195
1049	+	(12S)-12-Hydroxy-16-heptadecynoic acid	C17 H30 O3	282.219	283.227	13.455	385856	DDA for preferred ion	[M+H]+1	333774	226967	120846	160725	286362	373793	333774	306664	210758	261237	226967	126066	120846	107450	165375	129025	160725	286362	315292	281190
1053	+	6,7-Dihydroxy-4-methylcoumarin	C10 H8 O4	192.042	193.049	13.508	380412	DDA for preferred ion	[M+H]+1	147570	181862	301215	291121	163572	115045	147570	201882	181453	181862	199336	291965	331276	301215	291121	356244	272816	200560	140125	163572
1139	+	(8beta)-8-[1-(3-Methoxyphenyl)vinyl]-1,6:7,14-dicycloprosta-1,3,5,7(14)-tetraene	C29 H36 O	400.276	401.284	13.511	287864	DDA for preferred ion	[M+H]+1	296665	266343	210654	234551	294811	258755	296665	310602	266343	285002	231000	215879	204528	210654	234551	236988	205877	304915	294778	294811
562	+	Cannabidiolic acid	C22 H30 O4	358.214	359.222	13.547	1.47977e+06	DDA for preferred ion	[M+H]+1	199897	340687	284481	287889	224489	199897	256511	185052	340687	418176	253028	510921	273645	284481	993583	276674	287889	224489	274027	177829
788	+	3-BHA	C11 H16 O2	180.115	181.122	13.574	811784	DDA for preferred ion	[M+H]+1	638011	674141	696608	732508	678408	575002	638011	720916	732897	674141	645781	682091	696608	719624	732508	741352	706891	699306	678408	669285
1044	+		C21 H32 N10	424.28	425.287	13.585	391567	DDA for preferred ion	[M+H]+1	320997	218940	125781	214270	302384	320997	386334	320509	204465	218940	243199	126951	105492	125781	230603	200829	214270	303507	279152	302384
1133	+		C22 H45 Na O4 S	428.292	429.3	13.671	294465	DDA for preferred ion	[M+H]+1	138049	195044	286271	244295	111705	135986	138049	147268	195044	188305	221545	286271	306049	252026	244295	287624	226995	173550	110793	111705
1061	+	9-oxodecenoic acid	C10 H16 O3	184.11	185.117	13.679	375413	DDA for preferred ion	[M+H]+1	122381	173654	346883	324255	133765	104753	122381	154360	168217	173654	207485	346883	356511	346513	324255	354516	315580	133765	116478	138616
1131	+		C23 H37 N4 P	400.276	401.284	13.704	296397	DDA for preferred ion	[M+H]+1	242617	213946	198582	219948	241979	222029	242617	293371	242538	213946	163235	198582	159711	212683	204312	219948	236276	265294	239361	241979
380	+		C18 H32 N Na3 O	347.217	348.225	13.723	2.76628e+06	DDA for preferred ion	[M+H]+1	1.42534e+06	1.68464e+06	2.6392e+06	2.32072e+06	1.44172e+06	1.43924e+06	1.42534e+06	1.40587e+06	1.64439e+06	1.68464e+06	1.73803e+06	2.6392e+06	2.48373e+06	2.72261e+06	2.32072e+06	2.31121e+06	2.72935e+06	1.44172e+06	1.47578e+06	1.34883e+06
307	+		C41 H89 N6 O2 P5 S	884.545	885.553	13.73	3.73121e+06	DDA for preferred ion	[M+H]+1	17360.6	1.90849e+06	3.62901e+06	41155	892061	17360.6	16946.6	18248.5	2.01429e+06	1.90849e+06	1.58679e+06	3.62901e+06	1.88077e+06	3.86486e+06	38202.6	41155	42007.6	19977.2	892061	1.61026e+06
45	+	(5xi)-12-Methoxy-11,20-epoxyabieta-8(14),9(11),12-trien-20-one	C21 H28 O3	328.204	329.211	13.735	1.44269e+08	DDA for preferred ion	[M+H]+1	7.52798e+07	8.91367e+07	1.43241e+08	1.26368e+08	7.44066e+07	7.68263e+07	7.43516e+07	7.52798e+07	8.91367e+07	8.80883e+07	9.26336e+07	1.44539e+08	1.29488e+08	1.43241e+08	1.2306e+08	1.26368e+08	1.39694e+08	7.44066e+07	7.44967e+07	7.26344e+07
134	+	Resorcinol diglycidyl ether	C12 H14 O4	222.089	205.086	13.736	1.25702e+07	DDA for preferred ion	[M+H-H2O]+1	6.62143e+06	7.76296e+06	1.26302e+07	1.13029e+07	6.44518e+06	6.74599e+06	6.51991e+06	6.62143e+06	7.76296e+06	7.73599e+06	8.03338e+06	1.27575e+07	1.14827e+07	1.26302e+07	1.06058e+07	1.13029e+07	1.2536e+07	6.44518e+06	6.52196e+06	6.13475e+06
142	+	11,21-Dihydroxypregn-4-ene-3,20-dione	C21 H30 O4	346.214	347.221	13.736	1.14448e+07	DDA for preferred ion	[M+H]+1	5.6207e+06	6.78622e+06	1.13173e+07	9.70264e+06	5.49236e+06	5.76859e+06	5.6207e+06	5.58326e+06	6.67205e+06	6.78622e+06	7.0241e+06	1.13173e+07	1.02521e+07	1.15372e+07	9.49226e+06	9.70264e+06	1.11035e+07	5.60399e+06	5.49236e+06	5.4061e+06
53	+	(-)-Δ9-Tetrahydrocannabinol	C21 H30 O2	314.225	315.232	13.741	8.11396e+07	DDA for preferred ion	[M+H]+1	4.12483e+07	4.67567e+07	6.95379e+07	6.3901e+07	4.25382e+07	3.16445e+07	4.51476e+07	4.12483e+07	4.67567e+07	4.42397e+07	6.22155e+07	6.95379e+07	6.28366e+07	7.70424e+07	6.01416e+07	6.3901e+07	7.71195e+07	3.52838e+07	4.25382e+07	6.49779e+07
301	+		C34 H55 N4 O2 P	582.407	583.415	13.755	3.82488e+06	DDA for preferred ion	[M+H]+1	2.36655e+06	2.74767e+06	3.08138e+06	3.31828e+06	2.75824e+06	2.36655e+06	2.29237e+06	3.10045e+06	2.93759e+06	2.74767e+06	2.39181e+06	3.14804e+06	2.97009e+06	3.08138e+06	3.05529e+06	3.61949e+06	3.31828e+06	3.10503e+06	2.75824e+06	2.60991e+06
115	+	Nor-9-carboxy-δ9-THC	C21 H28 O4	344.199	345.206	13.756	1.58521e+07	DDA for preferred ion	[M+H]+1	1.13739e+07	1.31589e+07	1.44582e+07	1.38955e+07	1.0749e+07	1.13739e+07	1.09837e+07	1.30754e+07	1.31589e+07	1.25516e+07	1.35717e+07	1.47939e+07	1.44582e+07	1.28355e+07	1.38955e+07	1.59183e+07	1.26235e+07	1.28858e+07	1.0749e+07	1.06244e+07
160	+		C18 H28 N2 Na P	326.188	327.196	13.758	8.88662e+06	DDA for preferred ion	[M+H]+1	6.46548e+06	7.48449e+06	7.90697e+06	7.78351e+06	6.29919e+06	6.46548e+06	6.24585e+06	7.6161e+06	7.48449e+06	7.1351e+06	7.68416e+06	8.08545e+06	7.90697e+06	6.72619e+06	7.78351e+06	8.90234e+06	6.83846e+06	7.52121e+06	6.19675e+06	6.29919e+06
448	+	Methyl (E,E,Z)-2,4,6-Decatrienoate	C11 H16 O2	180.115	181.122	13.758	2.14242e+06	DDA for preferred ion	[M+H]+1	1.3904e+06	1.58549e+06	1.85833e+06	1.87886e+06	1.73978e+06	1.33833e+06	1.3904e+06	1.79745e+06	1.84704e+06	1.58549e+06	1.45817e+06	1.85833e+06	1.76596e+06	1.85857e+06	1.85201e+06	2.04784e+06	1.87886e+06	1.86019e+06	1.73978e+06	1.64933e+06
811	+		C29 H64 N3 Na O6 P2	635.416	636.424	13.86	779906	DDA for preferred ion	[M+H]+1	564566	552678	661819	679151	588767	532203	564566	694785	552678	592396	516091	689929	661819	629464	711335	679151	612249	639026	588767	480997
208	+	HU-331	C21 H28 O3	328.204	329.211	13.867	6.39878e+06	DDA for preferred ion	[M+H]+1	3.09676e+06	3.81833e+06	4.61177e+06	5.55111e+06	3.23527e+06	2.43118e+06	3.09676e+06	3.71757e+06	3.81833e+06	3.79699e+06	4.87147e+06	4.61177e+06	4.54967e+06	5.03062e+06	6.01196e+06	5.55111e+06	4.71798e+06	3.5246e+06	3.05287e+06	3.23527e+06
241	+	Vanillyl ethyl ether	C10 H14 O3	182.094	183.102	13.929	5.12821e+06	DDA for preferred ion	[M+H]+1	3.03321e+06	3.63978e+06	4.36909e+06	4.07459e+06	3.00156e+06	2.63859e+06	3.03321e+06	3.86933e+06	3.63978e+06	3.59164e+06	3.73803e+06	4.52804e+06	4.36909e+06	3.87027e+06	4.07459e+06	4.75275e+06	3.64493e+06	3.97196e+06	3.00156e+06	2.93258e+06
988	+	5-Phenoxy-1-pentanol	C11 H16 O2	180.115	181.122	13.954	467372	DDA for preferred ion	[M+H]+1	317639	304612	261492	309280	362690	317639	300947	430921	319719	304612	272659	261492	291127	252904	340653	309280	250261	390086	362690	335358
964	+	Methyl acetoacetate	C5 H8 O3	116.047	117.054	14.048	498851	DDA for preferred ion	[M+H]+1	503171	318511	138968	207564	431492	483854	511171	503171	263310	377128	318511	147294	138968	136741	207564	214539	200874	425752	431492	435952
753	+	O~15~-(5-Carboxypentyl)retinoic acid	C26 H38 O4	414.277	415.284	14.06	874622	DDA for preferred ion	[M+H]+1	420715	570012	796126	755735	422298	420715	416787	423621	547804	570012	578824	796126	790912	796831	755735	861274	737778	537796	379075	422298
799	+	2,6-Dimethoxy-4-propylphenol	C11 H16 O3	196.11	197.117	14.097	800791	DDA for preferred ion	[M+H]+1	545376	554490	686875	630422	499112	526828	546339	545376	605469	527839	554490	742470	686875	599537	630422	779291	520473	573157	499112	453344
418	+	8,9,13-Trihydroxydocosanoic acid	C22 H44 O5	388.319	371.315	14.105	2.4148e+06	DDA for preferred ion	[M+H-H2O]+1	2.12595e+06	1.40283e+06	558101	948120	1.89382e+06	2.12595e+06	2.37538e+06	1.90764e+06	1.33343e+06	1.79417e+06	1.40283e+06	558101	559588	545606	1.07998e+06	948120	882075	1.55736e+06	1.89382e+06	1.94891e+06
419	+	DOA	C22 H42 O4	370.308	371.315	14.105	2.4148e+06	DDA for preferred ion	[M+H]+1	2.12595e+06	1.40283e+06	558101	948120	1.89382e+06	2.12595e+06	2.37538e+06	1.90764e+06	1.33343e+06	1.79417e+06	1.40283e+06	558101	559588	545606	1.07998e+06	948120	882075	1.55736e+06	1.89382e+06	1.94891e+06
393	+	(3Z,6R,7R)-3-Butylidene-6,7-dihydroxy-4,5,6,7-tetrahydro-2-benzofuran-1(3H)-one	C12 H16 O4	224.105	225.112	14.182	2.66006e+06	DDA for preferred ion	[M+H]+1	1.45246e+06	1.55474e+06	2.27751e+06	2.35346e+06	1.25619e+06	1.45246e+06	1.42408e+06	1.52262e+06	1.5505e+06	1.55474e+06	1.90434e+06	2.27751e+06	2.31142e+06	2.061e+06	2.35346e+06	2.67135e+06	2.04684e+06	1.43695e+06	1.24603e+06	1.25619e+06
713	+	Asarone	C12 H16 O3	208.11	209.117	14.223	959589	DDA for preferred ion	[M+H]+1	469098	592064	1.03144e+06	809400	324109	493828	469098	379514	516916	592064	641997	1.03144e+06	1.0518e+06	1.02206e+06	730300	886160	809400	508065	314754	324109
707	+	(2beta,3alpha,5alpha)-3-Hydroxy-2-[(2R)-2-propyl-4-morpholinyl]pregnane-11,20-dione	C28 H45 N O4	459.335	460.342	14.225	977213	DDA for preferred ion	[M+H]+1	424282	523444	1.13379e+06	783206	238812	437525	424282	375394	402278	523444	574647	1.05451e+06	1.13379e+06	1.13968e+06	712571	959180	783206	455575	228802	238812
75	+	Deoxycorticosterone acetate	C23 H32 O4	372.23	373.237	14.232	3.25178e+07	DDA for preferred ion	[M+H]+1	2.07227e+07	2.23021e+07	3.19901e+07	3.0329e+07	1.72379e+07	2.16462e+07	2.07227e+07	2.04134e+07	2.23021e+07	2.04493e+07	2.57402e+07	3.19901e+07	3.2344e+07	2.97568e+07	3.0329e+07	3.34695e+07	2.82806e+07	2.20928e+07	1.72379e+07	1.66928e+07
348	+		C35 H63 Na O3 P2	616.413	617.42	14.247	3.23317e+06	DDA for preferred ion	[M+H]+1	2.57649e+06	2.6764e+06	2.19392e+06	2.80732e+06	2.91789e+06	2.57649e+06	2.7609e+06	2.42748e+06	3.12002e+06	2.35675e+06	2.6764e+06	2.19392e+06	2.23921e+06	2.1112e+06	2.80732e+06	2.85927e+06	2.62675e+06	3.11567e+06	2.91789e+06	2.79456e+06
319	+		C33 H53 N O8 P2	653.325	654.332	14.286	3.57278e+06	DDA for preferred ion	[M+H]+1	171879	122125	98308.8	119700	127251	179505	128866	171879	122125	111552	150135	126649	91321.5	98308.8	135848	119700	93167.8	159204	127251	104316
518	+		C28 H45 N4 Na O11	636.298	637.306	14.286	1.68125e+06	DDA for preferred ion	[M+H]+1	62146.1	47734.5	42768.3	49031.8	54608.6	65327.8	45505	62146.1	45570.2	47734.5	59308.5	45317.9	39609.8	42768.3	53289.6	49031.8	41507.2	62486.7	54608.6	43044.1
1098	+		C19 H37 Na O4 S	384.23	385.237	14.317	329066	DDA for preferred ion	[M+H]+1	170217	186298	263057	273717	160425	170217	126531	193989	186298	160587	234351	263057	273541	216057	273717	317174	265436	169743	137361	160425
796	+		C33 H60 Na2 O3 S	582.407	583.415	14.335	802064	DDA for preferred ion	[M+H]+1	689764	574625	424874	689814	573096	453352	689764	691466	547864	574625	636287	405907	519010	424874	701596	689814	581296	586336	573096	522273
743	+	5-[(3E)-3,6-Heptadien-1-yl]dihydro-2(3H)-furanone	C11 H16 O2	180.115	181.122	14.349	887403	DDA for preferred ion	[M+H]+1	707082	660936	615151	782913	606903	559596	707082	717216	660936	578164	672372	615151	710425	611444	782913	792356	661541	563457	606903	642178
692	+		C24 H42 N2 Na O P	428.293	411.289	14.374	1.03141e+06	DDA for preferred ion	[M+H-H2O]+1	509017	573706	840583	919603	458901	543677	509017	487310	573706	564588	733216	995980	836934	840583	919603	1.02322e+06	860596	498288	458901	437139
327	+	Pentanoic acid, 5-(hexahydro-5-hydroxy-4-(3-hydroxy-4-methyl-1-octen-6-ynyl)-2(1H)-pentalenylidene)-	C22 H32 O4	360.23	343.227	14.378	3.44223e+06	DDA for preferred ion	[M+H-H2O]+1	2.2419e+06	2.34969e+06	2.60614e+06	3.27064e+06	2.07022e+06	2.36773e+06	2.2419e+06	2.11928e+06	2.28921e+06	2.34969e+06	3.24085e+06	2.87714e+06	2.60614e+06	2.40385e+06	3.27064e+06	3.32307e+06	2.63913e+06	2.2045e+06	1.90128e+06	2.07022e+06
767	+		C50 H94 N Na2 O7 P S	929.629	930.636	14.378	844633	DDA for preferred ion	[M+H]+1	310702	385968	362839	675779	393253	237151	401604	310702	344822	385968	803954	362839	292971	411204	675779	676686	567920	287387	393253	447699
1120	+	EUPATORIOCHROMENE	C13 H14 O3	218.094	219.102	14.378	311046	DDA for preferred ion	[M+H]+1	193119	204302	243015	280044	175651	200345	193119	183975	190276	204302	268326	269267	243015	216513	280044	304419	248826	194373	172204	175651
328	+	Megestrol	C22 H30 O3	342.219	343.227	14.379	3.44223e+06	DDA for preferred ion	[M+H]+1	2.2419e+06	2.34969e+06	2.60614e+06	3.27064e+06	2.07022e+06	2.36773e+06	2.2419e+06	2.11928e+06	2.28921e+06	2.34969e+06	3.24085e+06	2.87714e+06	2.60614e+06	2.40385e+06	3.27064e+06	3.32307e+06	2.63913e+06	2.2045e+06	1.90128e+06	2.07022e+06
260	+	Hydroxyprogesterone	C21 H30 O3	330.219	331.227	14.382	4.64657e+06	DDA for preferred ion	[M+H]+1	4.47333e+06	3.76153e+06	2.8469e+06	3.13679e+06	4.31477e+06	4.75764e+06	4.47333e+06	4.00132e+06	3.51153e+06	3.76153e+06	3.95409e+06	3.31255e+06	2.84649e+06	2.8469e+06	3.79686e+06	3.13679e+06	3.03597e+06	4.31477e+06	4.06647e+06	4.75753e+06
1088	+	(8aR,11S)-8,8-Dimethyl-5-pentyl-3,4,8a,9,10,11,12,12a-octahydro-2H,8H-benzo[c]pyrano[2,3-f]chromen-11-ol	C23 H34 O3	358.251	359.258	14.442	336162	DDA for preferred ion	[M+H]+1	159441	143000	181998	228243	136093	204243	159441	152641	143000	130347	218161	181998	182348	169134	236297	228243	209729	137365	97067	136093
93	+	(6aR,9R,10aR)-6-ethyl-9-(hydroxymethyl)-6-methyl-3-(2-methyloctan-2-yl)-6a,7,8,9,10,10a-hexahydro-6H-benzo[c]chromen-1-ol	C26 H42 O3	402.313	385.31	14.46	2.12166e+07	DDA for preferred ion	[M+H-H2O]+1	1.01601e+07	1.06918e+07	1.94586e+07	1.87771e+07	8.21499e+06	1.01119e+07	1.08335e+07	1.01601e+07	1.06918e+07	1.03079e+07	1.53723e+07	1.90616e+07	1.99624e+07	1.94586e+07	1.87771e+07	2.15454e+07	1.79801e+07	9.90132e+06	7.74803e+06	8.21499e+06
1217	+	4-Methoxy-2-{[(1R,2S,4aS,8aS)-1,2,4a,5-tetramethyl-1,2,3,4,4a,7,8,8a-octahydro-1-naphthalenyl]methyl}phenol	C22 H32 O2	328.24	329.248	14.465	202763	DDA for preferred ion	[M+H]+1	95388.3	100139	157343	164618	92292.8	93402.9	95388.3	105267	87597.9	100139	117007	146541	157343	174401	164618	171834	129646	95958.1	73562	92292.8
92	+	sesquicannabigerol	C26 H40 O2	384.303	385.31	14.466	2.12166e+07	DDA for preferred ion	[M+H]+1	1.01601e+07	1.06918e+07	1.94586e+07	1.87771e+07	8.21499e+06	1.01119e+07	1.08335e+07	1.01601e+07	1.06918e+07	1.03079e+07	1.53723e+07	1.90616e+07	1.99624e+07	1.94586e+07	1.87771e+07	2.15454e+07	1.79801e+07	9.90132e+06	7.74803e+06	8.21499e+06
104	+	4-CYCLOHEXYLRESORCINOL	C12 H16 O2	192.115	193.122	14.467	1.88532e+07	DDA for preferred ion	[M+H]+1	9.06459e+06	9.77062e+06	1.77765e+07	1.67472e+07	7.5421e+06	8.98554e+06	9.76978e+06	9.06459e+06	9.77062e+06	9.28221e+06	1.37252e+07	1.7468e+07	1.83654e+07	1.77765e+07	1.67472e+07	1.94635e+07	1.6331e+07	9.00406e+06	6.83273e+06	7.5421e+06
82	+		C24 H33 N4 Na O	416.256	417.263	14.468	2.75357e+07	DDA for preferred ion	[M+H]+1	1.21536e+07	1.20844e+07	2.30585e+07	2.09707e+07	9.44186e+06	1.21536e+07	1.25003e+07	1.18652e+07	1.20844e+07	1.13309e+07	1.7427e+07	2.30585e+07	2.35248e+07	2.18343e+07	2.09707e+07	2.50468e+07	2.01361e+07	1.17559e+07	9.15305e+06	9.44186e+06
152	+		C32 H66 N11 Na3 O7	785.484	786.492	14.497	9.83654e+06	DDA for preferred ion	[M+H]+1	7.094e+06	5.86237e+06	6.61094e+06	6.82771e+06	5.37591e+06	7.3721e+06	5.84924e+06	7.094e+06	5.86237e+06	6.27336e+06	5.76563e+06	7.61053e+06	6.58806e+06	6.61094e+06	6.82771e+06	8.0581e+06	5.6998e+06	7.624e+06	5.37591e+06	4.77135e+06
38	+	Δ9-Tetrahydrocannabinolic acid A	C22 H30 O4	358.214	359.222	14.505	6.58289e+08	DDA for preferred ion	[M+H]+1	5.00122e+08	503344571	6.24183e+08	6.15363e+08	4.29683e+08	4.73926e+08	5.00122e+08	5.07906e+08	503344571	4.29313e+08	5.59165e+08	6.24183e+08	649890933	6.20805e+08	6.15363e+08	6.42429e+08	5.9574e+08	4.29683e+08	4.54179e+08	3.73182e+08
87	+		C16 H29 N4 O3 P	356.199	357.206	14.506	2.25463e+07	DDA for preferred ion	[M+H]+1	14646606	1.54353e+07	2.09759e+07	1.89534e+07	1.31873e+07	1.44633e+07	14646606	1.55361e+07	1.54353e+07	1.46591e+07	1.65481e+07	2.09759e+07	2.17913e+07	1.9661e+07	1.80579e+07	2.25462e+07	1.89534e+07	1.60647e+07	1.31873e+07	1.275e+07
344	+	Phenyl N,N'-di-1-piperidinylphosphorodiamidate	C16 H27 N4 O2 P	338.188	339.195	14.51	3.25842e+06	DDA for preferred ion	[M+H]+1	2.04507e+06	2.24806e+06	2.85834e+06	2.68739e+06	1.86703e+06	2.04507e+06	1.91109e+06	2.19402e+06	2.24806e+06	2.05557e+06	2.34459e+06	2.85834e+06	3.11352e+06	2.66824e+06	2.59198e+06	3.2171e+06	2.68739e+06	2.40351e+06	1.86703e+06	1.83292e+06
468	+	Methyl (E,E,Z)-2,4,6-Decatrienoate	C11 H16 O2	180.115	181.122	14.533	1.97596e+06	DDA for preferred ion	[M+H]+1	1.36041e+06	1.28468e+06	1.2645e+06	1.40254e+06	1.27839e+06	1.18884e+06	1.36041e+06	1.42014e+06	1.28468e+06	1.17947e+06	1.33109e+06	1.22291e+06	1.36589e+06	1.2645e+06	1.40254e+06	1.66328e+06	1.36197e+06	1.27839e+06	1.29151e+06	1.26449e+06
570	+	Oleamide	C18 H35 N O	281.272	282.279	14.555	1.44129e+06	DDA for preferred ion	[M+H]+1	1.10257e+06	763543	809034	722181	688888	665271	1.25891e+06	1.10257e+06	763543	744685	987055	809034	863334	565835	649931	722181	988451	507067	738891	688888
973	+	Senkyunolide A	C12 H16 O2	192.115	385.237	14.582	486145	DDA for preferred ion	[2M+H]+1	197929	210067	364644	373893	182747	169405	199520	197929	210067	189420	267037	364644	377500	320362	363157	470782	373893	201697	156113	182747
1085	+	(3E,6S,7S,7aR)-3-[(16-Hydroxyhexadecyl)imino]tetrahydro-1H-pyrrolo[1,2-c][1,3]thiazole-6,7-diol	C22 H42 N2 O3 S	414.292	415.299	14.582	345104	DDA for preferred ion	[M+H]+1	298481	249148	198768	304809	231242	320051	298481	291326	252660	233238	249148	198768	188180	236643	304809	316697	208377	253470	231242	217758
779	+		C40 H72 N9 Na O6	797.55	798.558	14.588	830109	DDA for preferred ion	[M+H]+1	302462	444395	443065	680607	472188	229725	439683	302462	387821	444395	757254	443065	329246	496227	680607	715237	671237	300685	472188	473812
183	+		C15 H29 Na O3 S	312.172	313.18	14.598	7.77286e+06	DDA for preferred ion	[M+H]+1	565318	1.0955e+06	2.48987e+06	2.20172e+06	1.26839e+06	451712	565318	1.76729e+06	936260	1.0955e+06	1.75085e+06	2.48987e+06	1.74855e+06	3.48182e+06	2.20172e+06	4.26036e+06	1.64153e+06	1.26839e+06	1.27973e+06	722414
635	+	4-(2,3-dihydro-1,4-benzodioxin-6-yl)butanoic acid	C12 H14 O4	222.089	223.096	14.613	1.20689e+06	DDA for preferred ion	[M+H]+1	469217	571562	846223	1.00803e+06	407347	415715	469217	480895	525752	571562	787651	934818	826670	846223	1.00803e+06	1.17058e+06	985841	489690	391796	407347
744	+		C40 H58 Na3 P	638.395	639.402	14.614	887179	DDA for preferred ion	[M+H]+1	590668	442633	263458	728852	617095	590668	626469	553481	406193	442633	643705	457981	263458	175381	728852	676872	768921	645718	617095	501578
1147	+	N-[(4S,5R)-1,5-Dihydroxy-4-icosanyl]acetamide	C22 H45 N O3	371.34	372.347	14.65	275478	DDA for preferred ion	[M+H]+1	267586	211196	99545.7	156008	241117	273844	267586	266201	119751	211196	215777	99545.7	111754	98450.7	139268	187015	156008	261172	241117	219102
1034	+	(1R,2S,4E,8E,10S)-4,8,11,11-Tetramethylbicyclo[8.1.0]undeca-4,8-dien-2-yl 4-methoxybenzoate	C23 H30 O3	354.22	355.227	14.651	405479	DDA for preferred ion	[M+H]+1	178217	165523	325737	319420	153783	173061	183799	178217	116724	165523	240582	325737	258434	377951	264766	319420	329131	170326	153783	122744
1148	+	N-(2,2-Diethoxyethyl)hexadecanamide	C22 H45 N O3	371.34	372.347	14.653	275017	DDA for preferred ion	[M+H]+1	267878	210533	99754.5	155331	240921	273334	265391	267878	120196	210533	215906	99754.5	112029	98728.2	139405	187821	155331	260757	240921	223252
1225	+		C44 H70 O8 S	758.479	759.486	14.653	193258	DDA for preferred ion	[M+H]+1	46995.2	79846.2	94334.5	147788	80058.4	11786.6	58986.6	46995.2	46197.6	79846.2	184299	94334.5	62282.7	102264	147788	164061	147619	49184.1	80058.4	82104.5
362	+	ascr#30	C23 H44 O6	416.314	399.31	14.677	2.95075e+06	DDA for preferred ion	[M+H-H2O]+1	3.11577e+06	2.47913e+06	844810	1.68975e+06	2.702e+06	3.41312e+06	3.11577e+06	3.08187e+06	1.09294e+06	2.47913e+06	2.65655e+06	916685	844810	834221	1.68975e+06	1.70377e+06	1.63508e+06	2.702e+06	2.78401e+06	2.6579e+06
454	+		C32 H54 N5 Na O3	579.414	580.421	14.71	2.11906e+06	DDA for preferred ion	[M+H]+1	836528	903102	381221	683216	1.05331e+06	541864	990909	836528	610236	903102	2.01394e+06	381221	356518	461736	683216	1.09387e+06	652110	542864	1.05331e+06	1.53457e+06
542	+		C31 H54 Na2 O7	584.369	585.376	14.711	1.55969e+06	DDA for preferred ion	[M+H]+1	875049	793966	466930	592666	991357	491255	875049	937084	545147	793966	1.46604e+06	372393	466930	587490	592666	1.09378e+06	570942	586666	991357	1.35563e+06
372	+	(E,E,E)-3,7,11,15-Tetramethylhexadeca-1,3,6,10,14-pentaene	C20 H32	272.25	273.258	14.734	2.85889e+06	DDA for preferred ion	[M+H]+1	1.81809e+06	2.20729e+06	1.78238e+06	2.53908e+06	1.24408e+06	1.65372e+06	1.81809e+06	2.07976e+06	1.56271e+06	2.84004e+06	2.20729e+06	1.78238e+06	2.20724e+06	840477	2.53908e+06	2.62024e+06	1.54683e+06	1.60869e+06	1.03408e+06	1.24408e+06
546	+		C29 H53 N4 O6 P	584.369	585.376	14.764	1.54688e+06	DDA for preferred ion	[M+H]+1	851581	574130	228770	379669	885563	587380	982409	851581	459318	574130	1.05552e+06	177858	228770	254486	363063	505488	379669	460040	885563	1.07852e+06
600	+	(3Z,5S,6S,7S,8R,9S,11Z,13S,14S,15S,16Z,18S)-19-[(2S,3R,5R)-3,5-Dimethyl-6-oxotetrahydro-2H-pyran-2-yl]-8,14,18-trihydroxy-5,7,9,11,13,15-hexamethyl-3,11,16-nonadecatrien-6-yl carbamate	C33 H57 N O7	579.414	580.421	14.764	1.32021e+06	DDA for preferred ion	[M+H]+1	701881	778748	308654	554595	966840	461435	887968	701881	582326	778748	958749	207887	308654	343056	554595	560974	480749	397156	966840	1.35139e+06
809	+	Nonylbenzene	C15 H24	204.188	205.195	14.825	785638	DDA for preferred ion	[M+H]+1	342842	457451	613519	552881	320183	514184	291354	342842	297821	488287	457451	542221	613519	615990	637497	552881	543069	466603	320183	209406
271	+		C27 H40 N6 O5 P2	590.253	591.26	14.841	4.51173e+06	DDA for preferred ion	[M+H]+1	4.47525e+06	2.11434e+06	1.57883e+06	1.95686e+06	2.17538e+06	4.79413e+06	4.47525e+06	4.36486e+06	1.8665e+06	2.11434e+06	2.34559e+06	1.70158e+06	732151	1.57883e+06	1.95686e+06	1.7782e+06	1.95866e+06	2.17538e+06	2.95864e+06	1.74191e+06
55	+	Cannabicyclolic acid	C22 H30 O4	358.214	359.222	14.854	7.07508e+07	DDA for preferred ion	[M+H]+1	3.50558e+07	3.91367e+07	6.3551e+07	5.78532e+07	3.05809e+07	3.50558e+07	3.88125e+07	3.25093e+07	3.91367e+07	3.68935e+07	4.79656e+07	6.3551e+07	5.78047e+07	6.71679e+07	5.57119e+07	5.78532e+07	6.03021e+07	3.05809e+07	3.06917e+07	2.07327e+07
512	+		C29 H63 N O3 P2	535.431	536.438	14.854	1.70364e+06	DDA for preferred ion	[M+H]+1	16964.5	1.11423e+06	899182	36437.8	431448	16922.9	19988.1	16964.5	814160	1.11423e+06	1.2948e+06	773217	899182	1.7346e+06	36437.8	33166.9	37218.9	14771.7	431448	643176
727	+	Megaphone	C22 H30 O6	390.204	373.201	14.855	923353	DDA for preferred ion	[M+H-H2O]+1	408666	416676	878583	775170	328203	408666	415574	381882	416676	401976	510932	818012	878583	897713	772254	795305	775170	328203	329127	181196
1042	+		C27 H71 N15 Na2 P2	713.529	714.536	14.881	394858	DDA for preferred ion	[M+H]+1	133837	227397	223386	319038	255629	95088.4	213119	133837	202308	227397	360150	186733	223386	320726	319038	317547	349968	133456	279791	255629
108	+		C32 H36 N6 Na O3 P	606.248	589.245	14.886	1.84693e+07	DDA for preferred ion	[M+H-H2O]+1	1.2239e+07	5.18839e+06	4.27241e+06	4.51147e+06	8.0666e+06	7.32614e+06	1.2239e+07	1.32287e+07	4.9299e+06	5.18839e+06	5.52705e+06	4.27241e+06	3.33668e+06	6.36015e+06	4.71057e+06	4.06715e+06	4.51147e+06	3.49535e+06	8.44435e+06	8.0666e+06
46	+	Pheophorbide A	C35 H36 N4 O5	592.269	593.276	14.889	1.34608e+08	DDA for preferred ion	[M+H]+1	2.90347e+07	4.56857e+07	8.7836e+07	5.0883e+07	7.12395e+07	1.67141e+07	5.08198e+07	2.90347e+07	3.60996e+07	4.56857e+07	9.63919e+07	4.14784e+07	8.7836e+07	1.25935e+08	5.0883e+07	4.40747e+07	1.1666e+08	2.07829e+07	7.12395e+07	1.18771e+08
961	+		C40 H68 N8 Na O7 P	826.484	827.492	14.926	502366	DDA for preferred ion	[M+H]+1	255395	274036	302824	268660	201097	355144	199480	255395	274036	223217	319230	287630	305498	302824	460393	260857	268660	220850	201097	126159
43	+	(4aS,6aS,12S,12aS,12bS)-10,12-Dimethoxy-4,4,6a,12b-tetramethyl-1,3,4,4a,5,6,6a,12,12a,12b-decahydro-2H-benzo[a]xanthen-9-ol	C23 H34 O4	374.246	357.242	14.952	1.85456e+08	DDA for preferred ion	[M+H-H2O]+1	1.32911e+08	1.29773e+08	1.71993e+08	1.67272e+08	120333318	1.32911e+08	1.1898e+08	1.38455e+08	1.29773e+08	1.22698e+08	1.41983e+08	1.82595e+08	1.71993e+08	1.65308e+08	1.67272e+08	172957751	155227416	126396963	1.14601e+08	120333318
556	+		C16 H32 N6 O2 S	372.23	373.237	14.952	1.49057e+06	DDA for preferred ion	[M+H]+1	1.10016e+06	1.00631e+06	1.43657e+06	1.39677e+06	958052	1.20396e+06	976987	1.10016e+06	1.12577e+06	1.00631e+06	990274	1.45116e+06	1.43657e+06	1.33892e+06	1.28296e+06	1.39677e+06	1.41593e+06	1.0978e+06	891701	958052
678	+		C12 H22 N2 Na O P	264.136	247.133	14.952	1.07513e+06	DDA for preferred ion	[M+H-H2O]+1	677538	697959	920276	907580	624343	677538	634497	732926	697959	662820	760995	1.04257e+06	912398	920276	907580	941395	836720	647908	597174	624343
1001	+		C11 H30 N14 Na2 O	420.251	443.24	14.953	446132	DDA for preferred ion	[M+Na]+1	300272	187222	349039	353457	165469	313508	225093	300272	187222	186790	270612	419621	349039	345019	353457	354318	307028	263373	165469	154782
216	+		C23 H46 O5	402.334	385.331	14.961	5.88948e+06	DDA for preferred ion	[M+H-H2O]+1	4.76441e+06	3.68877e+06	1.57566e+06	2.36478e+06	3.59256e+06	5.33754e+06	4.76441e+06	4.28855e+06	2.84756e+06	3.75606e+06	3.68877e+06	1.57566e+06	1.68229e+06	1.56349e+06	2.14193e+06	2.36478e+06	2.4365e+06	3.59256e+06	3.6762e+06	3.36693e+06
495	+	15-oxo-puupehenoic acid	C22 H28 O4	356.199	357.207	14.979	1.82585e+06	DDA for preferred ion	[M+H]+1	523798	878198	1.25694e+06	1.45763e+06	707736	468864	523798	693539	858733	878198	1.07739e+06	1.25694e+06	1.54906e+06	1.22827e+06	1.32967e+06	1.45763e+06	1.5512e+06	658371	707736	778557
578	+		C27 H40 N6 O5 P2	590.253	591.26	14.985	1.42181e+06	DDA for preferred ion	[M+H]+1	930542	790855	418897	450509	731263	1.38193e+06	930542	837772	790855	1.03245e+06	631558	418897	424199	392215	548301	450509	411608	731263	902847	705637
1009	+	(5aS,5bR,7aS,8S,11aS,11bR,13S,13aS)-8-Ethyl-3,5b,8,11a,13a-pentamethyl-1,4-dioxo-1,3,4,5,5a,5b,6,7,7a,8,9,10,11,11a,11b,12,13,13a-octadecahydrochryseno[1,2-c]furan-13-yl acetate	C29 H42 O5	470.303	471.31	15.038	436160	DDA for preferred ion	[M+H]+1	167422	180598	302460	346022	154854	167422	167015	175566	180598	162594	242046	329398	302460	245538	346022	394026	310443	197728	129364	154854
931	+	(+)-Costic acid	C15 H22 O2	234.162	235.169	15.057	546951	DDA for preferred ion	[M+H]+1	252772	244333	458701	456418	215746	231405	252772	268874	244333	232624	307398	470226	458701	383011	360019	456418	512268	266082	215746	210617
803	+		C22 H43 N4 Na O	402.334	385.331	15.083	793680	DDA for preferred ion	[M+H-H2O]+1	743126	500629	274186	484531	766604	753622	700748	743126	467165	500629	608850	274186	253958	285819	533151	483132	484531	622974	792248	766604
802	+	MFCD00015162	C23 H44 O4	384.324	385.331	15.084	793680	DDA for preferred ion	[M+H]+1	743126	500629	274186	484531	766604	753622	700748	743126	467165	500629	608850	274186	253958	285819	533151	483132	484531	622974	792248	766604
952	+		C16 H29 N4 O3 P	356.199	357.206	15.086	510706	DDA for preferred ion	[M+H]+1	285128	253065	310303	323948	322994	267048	285128	298586	249134	253065	279362	310303	255119	332966	323948	411724	322542	285166	332548	322994
845	+	2,7-Bis{3-[(2-methoxybenzyl)amino]propyl}benzo[lmn][3,8]phenanthroline-1,3,6,8(2H,7H)-tetrone	C36 H36 N4 O6	620.264	621.271	15.155	702329	DDA for preferred ion	[M+H]+1	110990	160009	149325	195780	210723	94398.8	133062	110990	160009	88471.2	171551	109126	163396	149325	195780	111309	557215	147882	228036	210723
761	+	Nonylbenzene	C15 H24	204.188	205.195	15.174	858839	DDA for preferred ion	[M+H]+1	332273	458412	706010	746049	328769	374337	308262	332273	451817	458412	469910	674297	721768	706010	588394	746049	760432	316594	328769	361418
1037	+		C38 H83 N4 Na2 O2 P5	828.5	829.507	15.178	398803	DDA for preferred ion	[M+H]+1	343579	90597.8	62013.7	107685	131960	351517	299683	343579	81929.5	90597.8	165168	62013.7	51385.5	68150.1	287914	107685	69206.5	159294	131960	72968
444	+		C51 H72 O6 S	812.505	813.512	15.248	2.18524e+06	DDA for preferred ion	[M+H]+1	1.79955e+06	607025	488768	1.15932e+06	867348	1.50811e+06	2.10499e+06	1.79955e+06	607025	483740	1.56387e+06	360394	666106	488768	1.45135e+06	1.15932e+06	1.07088e+06	1.14307e+06	867348	597794
909	+		C24 H45 N2 Na2 P	438.313	439.32	15.278	593257	DDA for preferred ion	[M+H]+1	319844	392202	464802	508917	346389	287830	319844	346134	467249	230729	392202	464802	493837	392279	492531	565887	508917	412081	331539	346389
272	+		C34 H43 Na2 O4 P	592.269	593.276	15.279	4.47278e+06	DDA for preferred ion	[M+H]+1	583816	1.02077e+06	2.36842e+06	1.16738e+06	2.25703e+06	137931	716269	583816	1.02077e+06	639657	3.81887e+06	682430	2.36842e+06	2.6744e+06	1.02477e+06	1.16738e+06	3.91984e+06	810219	2.25703e+06	3.39626e+06
1155	+	Corylifol A	C25 H26 O4	390.183	391.19	15.307	262954	DDA for preferred ion	[M+H]+1	159298	116266	187334	238390	128568	128398	159298	180830	120316	57855.2	116266	187334	207999	187011	190932	248308	238390	169569	128568	110720
470	+	Benzoic acid, 2-(8Z,11Z,14Z)-8,11,14-heptadecatrienyl-6-hydroxy-	C24 H34 O3	370.251	371.258	15.327	1.97313e+06	DDA for preferred ion	[M+H]+1	1.53117e+06	1.17291e+06	1.09677e+06	1.22497e+06	1.44585e+06	1.53117e+06	1.53428e+06	1.29479e+06	1.26996e+06	652882	1.17291e+06	1.19069e+06	1.07778e+06	1.09677e+06	1.22497e+06	1.17399e+06	1.34501e+06	1.26856e+06	1.45771e+06	1.44585e+06
1160	+	(8R,9S,13S,14S,17S)-13-Methyl-17-octyl-7,8,9,11,12,13,14,15,16,17-decahydro-6H-cyclopenta[a]phenanthrene-3,17-diol	C26 H40 O2	384.303	385.31	15.37	259783	DDA for preferred ion	[M+H]+1	127559	143924	177991	218863	124378	60606.1	127559	148626	141789	143924	159686	177991	191108	150246	218863	238350	174310	124804	101391	124378
640	+	3,6-Anhydro-1-O-stearoylhexitol	C24 H46 O6	430.329	413.326	15.4	1.19452e+06	DDA for preferred ion	[M+H-H2O]+1	971668	683521	247846	481271	867586	544196	1.14819e+06	971668	678147	910895	683521	247846	251404	193976	559760	481271	405886	844601	867586	1.12239e+06
638	+	5,10-Pentadecadiyn-1-ol	C15 H24 O	220.183	203.179	15.436	1.20342e+06	DDA for preferred ion	[M+H-H2O]+1	494645	735189	959899	992073	581828	335340	608071	494645	719585	797062	735189	959899	1.1181e+06	912330	889150	995316	992073	619929	514668	581828
637	+	(6E,8Z)-7,11-Dimethyl-3-methylene-1,6,8,10-dodecatetraene	C15 H22	202.172	203.179	15.441	1.20342e+06	DDA for preferred ion	[M+H]+1	494645	735189	959899	992073	581828	335340	608071	494645	719585	797062	735189	959899	1.1181e+06	912330	889150	995316	992073	619929	514668	581828
841	+	(+)-Alantolactone	C15 H20 O2	232.146	233.154	15.441	719624	DDA for preferred ion	[M+H]+1	293827	428471	569573	572992	340797	178572	360395	293827	428471	386708	433743	569573	648241	550190	519143	678013	572992	350904	291237	340797
971	+		C11 H28 N5 O P	277.204	278.211	15.441	489267	DDA for preferred ion	[M+H]+1	148930	231330	397645	391968	179143	86796	189773	148930	231330	242373	210124	378933	444206	397645	323788	391968	411366	197293	157690	179143
800	+	Methyl (E,E,Z)-2,4,6-Decatrienoate	C11 H16 O2	180.115	181.122	15.506	800056	DDA for preferred ion	[M+H]+1	359458	463637	416604	520974	575521	189792	393981	359458	463637	635961	406507	416604	446720	402848	493424	596184	520974	575521	523540	638540
1032	+		C22 H46 Na2 O P2	434.282	435.289	15.508	408143	DDA for preferred ion	[M+H]+1	176705	278400	242809	312464	355250	93532.8	176705	336145	301783	278400	208728	242809	257516	230687	350119	312464	312166	374920	355250	307420
780	+		C45 H64 N8 Na2 O3	810.489	811.497	15.528	826955	DDA for preferred ion	[M+H]+1	436483	520282	381014	473982	351616	328689	669246	436483	520282	456397	544429	381014	443479	307100	473982	530475	417517	365406	319298	351616
473	+		C31 H39 N2 O4 P	534.263	535.271	15.534	1.96361e+06	DDA for preferred ion	[M+H]+1	83114.1	250602	802465	385246	373667	24865.6	83114.1	110873	147082	250602	1.76998e+06	191391	802465	959122	385246	191936	1.37033e+06	176825	373667	458675
968	+		C36 H38 N2 Na2 O2	576.274	577.281	15.562	492413	DDA for preferred ion	[M+H]+1	203761	380406	174709	224034	388571	87831.2	203761	399007	380406	417618	176085	182880	144828	174709	215369	224034	256714	166904	388571	465619
830	+	2047457	C20 H34	274.266	275.273	15.571	743500	DDA for preferred ion	[M+H]+1	419572	613239	383680	600315	273149	219804	419572	466500	613239	669704	540762	383680	523521	193683	600315	688709	378704	423255	245974	273149
589	+		C35 H63 Na O2 P2	600.417	601.425	15.573	1.36606e+06	DDA for preferred ion	[M+H]+1	758417	922176	854334	989525	1.11653e+06	287520	758417	1.3519e+06	1.01151e+06	922176	656059	927124	854334	590845	852759	989525	1.06241e+06	1.36088e+06	1.11653e+06	881267
979	+	5-[(3E)-3,6-Heptadien-1-yl]dihydro-2(3H)-furanone	C11 H16 O2	180.115	181.122	15.573	477278	DDA for preferred ion	[M+H]+1	265711	273518	209405	318292	357470	128414	265711	475159	314396	273518	262212	209405	260782	165961	284269	318292	375130	459098	357470	320009
1187	+	4-hydroxy-6-(11-hydroxyheptadecyl)-pyran-2-one	C22 H38 O4	366.277	367.284	15.646	231260	DDA for preferred ion	[M+H]+1	112455	67330.7	92639.1	44746.6	151430	14268	143638	112455	67330.7	64081	77146.1	92639.1	103160	58634.5	17590.4	44746.6	175309	81728.3	151430	210506
946	+		C34 H57 N4 O3 P	600.418	601.425	15.653	516551	DDA for preferred ion	[M+H]+1	268328	257003	209610	251570	387669	68622	268328	579499	351815	257003	229785	245739	199114	209610	268133	251570	240879	408888	368666	387669
685	+		C9 H21 N4 P	216.151	217.159	15.746	1.05562e+06	DDA for preferred ion	[M+H]+1	464698	552313	859478	793422	408706	268146	505271	464698	552611	552313	493805	859478	1.00292e+06	713463	628375	793422	806912	463105	364645	408706
781	+	Gamfexine	C17 H27 N	245.214	246.221	15.746	824296	DDA for preferred ion	[M+H]+1	330755	483235	736585	681073	354753	212577	398142	330755	477780	483235	546925	736585	759966	634627	600720	681073	756522	382920	296215	354753
1064	+		C21 H41 N2 Na O7	456.279	457.286	15.746	374243	DDA for preferred ion	[M+H]+1	260908	316837	290215	282640	340430	149870	288830	260908	316837	322043	271263	290215	323777	252090	282640	267694	300213	355857	224423	340430
985	+	(6E,8Z)-7,11-Dimethyl-3-methylene-1,6,8,10-dodecatetraene	C15 H22	202.172	203.179	15.758	470003	DDA for preferred ion	[M+H]+1	249938	327408	385829	391990	260841	153323	305047	249938	334849	319046	327408	385829	429218	345375	371768	391990	406536	261746	205394	260841
901	+	Methyl (E,E,Z)-2,4,6-Decatrienoate	C11 H16 O2	180.115	181.122	15.775	602259	DDA for preferred ion	[M+H]+1	423439	391244	348681	405722	455137	141970	423439	575165	413209	391244	360326	348681	386869	311496	402243	432390	405722	480300	455137	433297
1013	+		C23 H39 N4 O2 P	434.282	435.289	15.775	430076	DDA for preferred ion	[M+H]+1	295657	258406	249360	295252	359767	99326.1	295657	438833	296556	258406	207752	249360	264341	208066	246887	312982	295252	382600	359767	329705
516	+		C49 H89 N Na3 O10 P	951.592	952.599	15.819	1.69098e+06	DDA for preferred ion	[M+H]+1	707753	955370	664168	1.2564e+06	667093	394970	845380	707753	955370	711438	1.27283e+06	601109	862238	664168	1.50551e+06	1.2564e+06	977230	513441	667093	824093
1068	+	Medroxyprogesterone 17-acetate	C24 H34 O4	386.246	387.253	15.837	369013	DDA for preferred ion	[M+H]+1	134211	193921	251832	286897	130228	76609	134211	168431	193921	189547	228835	251832	307436	222633	286897	337127	237842	175921	110510	130228
895	+		C39 H48 O5 S2	660.295	661.302	15.893	610657	DDA for preferred ion	[M+H]+1	352297	354045	457314	491522	378388	154766	352297	513620	361084	354045	262679	428865	541755	457314	491522	609200	451952	394760	378388	329322
902	+	5,10-Pentadecadiyn-1-ol	C15 H24 O	220.183	203.179	15.898	600439	DDA for preferred ion	[M+H-H2O]+1	346128	371881	520540	469841	334604	346128	353828	324652	370995	371881	429032	520540	595624	413637	431773	469841	505703	360402	288143	334604
939	+	2,4-Dodecadiyn-1-ol	C12 H18 O	178.136	179.143	15.898	527344	DDA for preferred ion	[M+H]+1	281717	354116	436634	462727	333600	278734	319567	281717	354116	321762	380146	422244	523051	436634	401545	462727	516509	333600	292637	337065
771	+	bolmantalate	C29 H40 O3	436.298	437.305	16.01	840587	DDA for preferred ion	[M+H]+1	323887	388727	533140	627999	436185	225648	345227	323887	355995	388727	426314	513958	569460	533140	627999	753234	467685	452121	418105	436185
1108	+	(5R)-5-{(2E)-5-[(2aR,5aR,6S,8aS,8bR)-2a,5a-Dimethyl-7-methylenedecahydro-2H-naphtho[1,8-bc]furan-6-yl]-3-methyl-2-penten-1-yl}-4-methyl-2(5H)-furanone	C25 H36 O3	384.266	385.274	16.042	321089	DDA for preferred ion	[M+H]+1	111783	136650	239405	236388	119889	114216	111783	110071	136650	129090	200311	242383	239405	238125	248364	236388	216119	127106	107267	119889
289	+		C24 H43 N4 Na O	426.334	427.342	16.079	4.0971e+06	DDA for preferred ion	[M+H]+1	3.45622e+06	2.73566e+06	1.26968e+06	2.04839e+06	3.13897e+06	3.45622e+06	4.00426e+06	2.9492e+06	2.16216e+06	2.73566e+06	3.38372e+06	1.22941e+06	1.3804e+06	1.26968e+06	2.21133e+06	1.93344e+06	2.04839e+06	2.99771e+06	3.50764e+06	3.13897e+06
288	+	ascr#34	C25 H48 O6	444.345	427.342	16.081	4.0971e+06	DDA for preferred ion	[M+H-H2O]+1	3.45622e+06	2.73566e+06	1.26968e+06	2.04839e+06	3.13897e+06	3.45622e+06	4.00426e+06	2.9492e+06	2.16216e+06	2.73566e+06	3.38372e+06	1.22941e+06	1.3804e+06	1.26968e+06	2.21133e+06	1.93344e+06	2.04839e+06	2.99771e+06	3.50764e+06	3.13897e+06
550	+		C42 H61 Na O3 P2	698.399	699.406	16.087	1.52551e+06	DDA for preferred ion	[M+H]+1	778363	665694	1.05621e+06	1.04488e+06	672257	222880	778363	859100	665694	736488	631714	1.06166e+06	1.04798e+06	1.05621e+06	1.04488e+06	1.18782e+06	570297	623011	672257	740322
851	+	(1'R,11'S)-4H-Spiro[azetidine-2,13'-bicyclo[9.3.1]pentadecan]-4-one	C17 H29 N O	263.225	246.222	16.105	690760	DDA for preferred ion	[M+H-H2O]+1	239484	370532	737301	653124	293726	239484	260959	230964	351151	370532	396904	597192	737301	759538	565927	653124	669553	280462	307377	293726
852	+	1-(Cyclopropylmethyl)spiro[pyrrolidine-2,2'-tricyclo[3.3.1.1~3,7~]decane]	C17 H27 N	245.214	246.222	16.105	690760	DDA for preferred ion	[M+H]+1	239484	370532	737301	653124	293726	239484	260959	230964	351151	370532	396904	597192	737301	759538	565927	653124	669553	280462	307377	293726
760	+	Lycopodane	C15 H25 N	219.199	220.206	16.106	859009	DDA for preferred ion	[M+H]+1	291486	452109	908974	799076	345739	291486	316732	260452	441805	452109	496501	705883	908974	947276	685267	803356	799076	332509	345739	356354
941	+		C38 H55 Na O2	566.412	567.42	16.203	525217	DDA for preferred ion	[M+H]+1	263149	221278	255594	249370	298185	139996	263149	428855	231712	221278	157665	255594	208141	298598	239796	268030	249370	298185	304224	297148
1102	+	4,4,7a-Trimethyl-4,5,7,7a-tetrahydro-1-benzofuran-6(2H)-one	C11 H16 O2	180.115	181.122	16.203	323991	DDA for preferred ion	[M+H]+1	170097	153732	158614	204714	196019	134471	170097	253430	153732	156678	129935	147163	158614	194865	204714	220485	184020	231336	196019	175218
604	+	(3S)-1-Propyl-3-(3-propylphenyl)piperidine	C17 H27 N	245.214	246.221	16.236	1.30693e+06	DDA for preferred ion	[M+H]+1	463510	653462	1.22932e+06	900809	517749	484002	373041	463510	653462	641666	689455	918174	1.22932e+06	1.41457e+06	900809	1.08964e+06	644247	500590	517749	525200
1029	+	(2E,4E)-N-Isobutyl-2,4-octadecadienamide	C22 H41 N O	335.319	336.326	16.237	410455	DDA for preferred ion	[M+H]+1	122201	148249	161795	162077	95675.6	122201	119117	137403	148249	187681	86480.2	187652	161795	75729.1	51260.1	162077	313649	97126.2	91943.7	95675.6
603	+	(1'R,11'S)-4H-Spiro[azetidine-2,13'-bicyclo[9.3.1]pentadecan]-4-one	C17 H29 N O	263.225	246.221	16.24	1.30693e+06	DDA for preferred ion	[M+H-H2O]+1	472777	659270	1.33295e+06	1.07763e+06	525279	496187	381520	472777	659270	645525	686221	1.33295e+06	1.20328e+06	1.37958e+06	893764	1.07763e+06	1.11036e+06	509236	525279	531375
655	+	Spiro[cyclohexane-1,2'-tricyclo[3.3.1.1~3,7~]decan]-4-amine	C15 H25 N	219.199	220.206	16.241	1.1462e+06	DDA for preferred ion	[M+H]+1	428745	583533	1.19221e+06	988088	481859	454048	375863	428745	605907	578881	583533	1.19221e+06	1.18337e+06	1.22395e+06	866311	988088	1.06737e+06	507175	481859	479012
172	+	Methyl phaeophorbide	C36 H38 N4 O5	606.284	607.292	16.374	8.31041e+06	DDA for preferred ion	[M+H]+1	2.02978e+06	2.49358e+06	2.63425e+06	3.18402e+06	3.76859e+06	871852	2.71719e+06	2.02978e+06	2.99486e+06	1.97567e+06	2.49358e+06	2.30092e+06	2.63425e+06	4.03674e+06	3.18402e+06	1.99566e+06	7.0274e+06	1.81508e+06	3.76859e+06	4.18476e+06
1158	+	Nandrolone cypionate	C26 H38 O3	398.282	399.289	16.384	260304	DDA for preferred ion	[M+H]+1	207389	169228	209493	154331	220718	221077	207389	201142	158327	180028	169228	215791	190471	209493	159620	154331	150709	200052	220718	222147
1017	+	7,8-Dimethyl-2-[(3E,7E)-4,8,12-trimethyl-3,7,11-tridecatrien-1-yl]-3,4-dihydro-2H-chromen-6-yl acetate	C29 H42 O3	438.313	439.32	16.411	427434	DDA for preferred ion	[M+H]+1	197758	246457	352077	372157	192079	175660	198445	197758	237452	246457	285911	325561	374731	352077	372157	413833	269087	222892	192079	177630
86	+		C53 H78 N11 Na3 O	953.608	954.615	16.498	2.25945e+07	DDA for preferred ion	[M+H]+1	1.53512e+07	1.1486e+07	1.42858e+07	1.58667e+07	1.39427e+07	1.64879e+07	1.50005e+07	1.53512e+07	1.1486e+07	1.23793e+07	1.03759e+07	1.40022e+07	1.42858e+07	1.45555e+07	1.65479e+07	1.58667e+07	1.4676e+07	1.48873e+07	1.39427e+07	1.3258e+07
1023	+		C40 H55 Na O3 P2	668.352	669.36	16.551	419449	DDA for preferred ion	[M+H]+1	198894	251874	352985	350721	153843	64554.5	229021	198894	255688	203522	251874	332848	352985	398225	369091	330960	350721	189755	123180	153843
1086	+		C40 H55 N2 Na3 O4 S	728.357	729.365	16.623	340931	DDA for preferred ion	[M+H]+1	251324	271033	199650	262202	250849	224352	271439	251324	271033	245820	272330	199650	229327	191425	330078	258021	262202	227229	263311	250849
1152	+	Methyl phaeophorbide	C36 H38 N4 O5	606.285	607.292	16.657	268092	DDA for preferred ion	[M+H]+1	14636.7	40900.6	44354.3	59014.7	38928.7	13506.5	33730.9	14636.7	40900.6	25398.6	63838.4	30642.1	44354.3	55510.6	59014.7	31498.3	210677	17651.5	38928.7	52586.9
613	+		C32 H72 N13 Na2 O P S	763.523	764.53	16.805	1.26981e+06	DDA for preferred ion	[M+H]+1	773399	553974	442800	596534	519557	1.02638e+06	758674	773399	551964	553974	749205	461498	378305	442800	780032	596534	448827	519557	547324	479096
538	+	Preprasinoxanthin	C40 H56 O4	600.418	601.425	16.959	1.58716e+06	DDA for preferred ion	[M+H]+1	1.28849e+06	1.24943e+06	1.06621e+06	1.26307e+06	1.22542e+06	1.14659e+06	1.28849e+06	1.44149e+06	1.26116e+06	1.14914e+06	1.24943e+06	1.24756e+06	1.06621e+06	1.04277e+06	1.35398e+06	1.26307e+06	1.13081e+06	1.072e+06	1.22542e+06	1.24076e+06
1177	+		C45 H56 S	628.413	629.42	16.959	240136	DDA for preferred ion	[M+H]+1	176282	170099	149580	128405	155416	159692	181577	176282	148773	170342	170099	132651	149580	179353	170141	107646	128405	156750	155416	130099
543	+	[Similar to: Milbemycin A4 oxime; ΔMass: 57.0981 Da]	C39 H57 Na O4	612.418	613.425	16.96	1.5552e+06	DDA for preferred ion	[M+H]+1	1.16898e+06	1.05956e+06	1.0317e+06	1.01891e+06	1.08383e+06	996660	1.25783e+06	1.16898e+06	1.05956e+06	1.02858e+06	1.11072e+06	1.0317e+06	1.00168e+06	1.12662e+06	1.09159e+06	986568	1.01891e+06	1.08383e+06	1.10818e+06	1.07828e+06
974	+		C37 H64 N Na O2 P2	639.429	640.436	16.962	484134	DDA for preferred ion	[M+H]+1	362672	337977	344957	360515	339308	342092	417914	362672	313450	337977	340926	366016	293600	344957	360515	360897	296132	320235	339308	348496
1203	+	3-Methoxy-N-{2-[4-(4-methoxyphenyl)-2,2-dimethyltetrahydro-2H-pyran-4-yl]ethyl}aniline	C23 H31 N O3	369.23	370.238	17.048	213658	DDA for preferred ion	[M+H]+1	21683.5	46641.8	180614	131139	28586.7	21683.5	19693.4	33221.8	48287.3	46238.7	46641.8	180614	183030	104984	84019.4	148924	131139	37131.3	27913.1	28586.7
1242	+	Phenylisocyanate	C7 H5 N O	119.037	120.044	17.051	152275	DDA for preferred ion	[M+H]+1	19486.7	34775.3	133626	102480	22474.8	18439	19486.7	23298.3	34775.3	34150.9	43188	142728	133626	84091	65852.1	134575	102480	27321.3	17984.5	22474.8
1256	+	(2R)-N-[(2S,3R,4E,8Z)-1-(beta-D-Glucopyranosyloxy)-3-hydroxy-4,8-octadecadien-2-yl]-2-hydroxypentadecanamide	C39 H73 N O9	699.529	700.536	17.083	138979	DDA for preferred ion	[M+H]+1	56028.6	40415.8	43029.2	71368.3	42427.4	67966.8	56028.6	48223.7	37154.1	40415.8	90169	87929	43029.2	41377.9	31370	71368.3	76115.6	50881.2	42427.4	37548.9
782	+		C32 H60 N8 Na P	610.46	611.467	17.149	821870	DDA for preferred ion	[M+H]+1	410190	456388	380203	611658	373527	410190	408402	558936	456388	387177	590657	364976	397960	380203	763645	611658	533184	373527	431176	367453
167	+		C48 H75 N Na4 O2	789.539	790.546	17.152	8.54454e+06	DDA for preferred ion	[M+H]+1	4.66902e+06	4.65451e+06	4.5198e+06	7.47986e+06	4.30512e+06	4.66902e+06	4.38113e+06	6.68204e+06	4.65451e+06	4.20751e+06	6.66932e+06	4.42493e+06	4.53284e+06	4.5198e+06	8.40064e+06	7.47986e+06	6.33e+06	4.30512e+06	4.47673e+06	3.94157e+06
434	+		C44 H92 N5 O9 P S2	929.607	930.615	17.207	2.28387e+06	DDA for preferred ion	[M+H]+1	1.21313e+06	1.50181e+06	1.11536e+06	1.80943e+06	1.78167e+06	1.21313e+06	974234	1.49735e+06	1.4809e+06	1.50181e+06	2.10529e+06	1.21003e+06	1.11536e+06	1.07669e+06	1.42066e+06	1.81363e+06	1.80943e+06	1.78167e+06	1.78562e+06	1.41202e+06
505	+		C40 H74 N7 Na2 O3 P	777.539	778.546	17.293	1.74009e+06	DDA for preferred ion	[M+H]+1	1.14766e+06	1.15942e+06	955124	926525	1.21555e+06	981919	1.14766e+06	1.553e+06	1.0939e+06	1.15942e+06	1.23172e+06	1.06963e+06	955124	891331	730404	1.22245e+06	926525	1.37663e+06	1.21555e+06	1.091e+06
1057	+	Auroxanthin	C40 H56 O4	600.418	601.425	17.446	376150	DDA for preferred ion	[M+H]+1	240584	222102	256637	268638	204653	240584	229118	279233	212048	222102	284704	256637	230983	302547	268638	371721	237661	274359	204653	196578
1096	+		C34 H66 N9 O3 P	679.502	680.509	17.452	330314	DDA for preferred ion	[M+H]+1	245943	187989	157565	236399	266998	206083	246482	245943	187254	187989	310571	157565	150874	243044	181623	272230	236399	289742	238631	266998
976	+		C42 H59 Na O3 P2	696.383	697.391	17.551	481026	DDA for preferred ion	[M+H]+1	182285	261402	405861	272874	154220	76575.5	226190	182285	261402	163390	288346	123578	449430	405861	284687	272874	204375	239324	142994	154220
875	+		C31 H77 N15 Na O P3	791.555	792.562	17.572	649581	DDA for preferred ion	[M+H]+1	155994	184966	121799	130755	430328	115100	315219	155994	184966	149212	397739	111759	121799	166963	130755	93670.5	199710	156574	430328	611661
1202	+		C33 H60 N2 O6 S	612.418	613.425	17.582	214747	DDA for preferred ion	[M+H]+1	154781	172988	135845	143305	180846	89133.5	154781	164138	179315	172988	91162.7	100847	141806	135845	155513	143305	102173	180846	201763	171677
682	+	6,7-Didehydro-5,5',6,6'-tetrahydro-5',6'-epoxy-beta,beta-carotene-3,3',5-triol	C40 H56 O4	600.418	601.425	17.6	1.0607e+06	DDA for preferred ion	[M+H]+1	471754	594081	604689	866575	719747	336312	605545	471754	594081	502186	859101	604689	599606	919213	868682	866575	547352	494617	719747	728150
843	+		C46 H75 N Na4 O2	765.539	766.546	17.64	704506	DDA for preferred ion	[M+H]+1	379936	347989	347127	426124	294246	379936	325577	386717	347989	324693	373571	271201	347127	396930	449931	426124	324819	374300	294246	127284
1170	+	3-[4-(5-{4-[(E)-2-Carboxyvinyl]phenyl}-4-{4-[(1E)-3-(hexadecylamino)-3-oxo-1-propen-1-yl]phenyl}-1H-imidazol-2-yl)phenyl]-1,2-oxazole-5-carboxylic acid	C47 H54 N4 O6	770.404	771.412	17.925	245941	DDA for preferred ion	[M+H]+1	188701	201119	153886	116611	154803	187077	188701	196247	201119	209100	176511	43903.7	168169	153886	123878	116611	79971.2	148457	154803	191095
345	+		C43 H75 N Na4 O	713.544	714.551	17.972	3.2571e+06	DDA for preferred ion	[M+H]+1	2.55691e+06	1.52103e+06	1.47259e+06	2.53137e+06	1.60462e+06	3.13716e+06	2.55691e+06	2.1577e+06	1.48424e+06	1.52103e+06	3.11806e+06	2.07073e+06	1.45968e+06	1.47259e+06	2.62023e+06	2.53137e+06	2.38706e+06	2.18753e+06	1.40866e+06	1.60462e+06
1142	+		C30 H70 N7 Na O2 P2	645.497	646.504	17.998	282982	DDA for preferred ion	[M+H]+1	169075	112486	131782	81156.8	139968	169075	178542	131804	96755.1	112486	159493	40939.9	131782	183080	109164	60331.7	81156.8	123246	139968	153072
174	+		C49 H80 N Na2 P S	791.555	792.562	18.041	8.19765e+06	DDA for preferred ion	[M+H]+1	3.85577e+06	2.53906e+06	2.43277e+06	5.00058e+06	2.63669e+06	3.85577e+06	3.00373e+06	4.25891e+06	2.53906e+06	1.98162e+06	5.47424e+06	3.77714e+06	2.43277e+06	2.35443e+06	5.68535e+06	5.00058e+06	2.15857e+06	3.99655e+06	2.63669e+06	2.55267e+06
339	+		C32 H64 N6 O3 S	612.475	613.483	18.045	3.32235e+06	DDA for preferred ion	[M+H]+1	352609	279876	268236	462551	274067	352609	283876	411187	279876	198106	534721	290155	236743	268236	462551	2.0256e+06	355955	315939	274067	207856
1089	+		C40 H83 N13 Na O5 P	879.628	880.635	18.264	335559	DDA for preferred ion	[M+H]+1	106150	97566.6	129147	293995	106507	67713.8	136769	106150	76848	97566.6	295077	190168	83955.6	129147	262320	315871	293995	89391.5	121480	106507
1094	+		C50 H102 N5 Na O7 S2	971.712	972.719	18.286	331375	DDA for preferred ion	[M+H]+1	77927.4	73703	82108.4	270344	80753.2	37081.6	102835	77927.4	63191.2	73703	251683	216888	62714.8	82108.4	236818	270344	273790	64895.3	95230.3	80753.2
818	+		C36 H76 N7 Na2 O2 P	715.56	716.567	18.826	758767	DDA for preferred ion	[M+H]+1	304889	266033	348520	460665	219322	449422	304889	295836	242739	266033	415940	369469	334418	348520	460665	477509	375909	288736	219322	212617
432	+	MFCD00046712	C19 H36 O3	312.266	313.274	18.876	2.2939e+06	DDA for preferred ion	[M+H]+1	1.71427e+06	1.49273e+06	1.33868e+06	1.50595e+06	1.49365e+06	2.01999e+06	1.67414e+06	1.71427e+06	1.47604e+06	1.49273e+06	1.69478e+06	1.42199e+06	1.33868e+06	1.28298e+06	1.50595e+06	1.86774e+06	1.37177e+06	1.56342e+06	1.49365e+06	1.13344e+06
407	+		C18 H36 N2 Na P	334.251	335.258	18.881	2.53496e+06	DDA for preferred ion	[M+H]+1	1.82363e+06	1.66933e+06	1.69893e+06	1.92352e+06	1.67093e+06	2.03211e+06	1.71008e+06	1.82363e+06	1.64777e+06	1.71464e+06	1.66933e+06	1.69893e+06	1.64738e+06	1.75545e+06	1.92352e+06	1.83086e+06	1.98592e+06	1.72684e+06	1.67093e+06	1.17882e+06
93	-		C3 H2 N2 Na2 O3	159.986	158.979	0.894	1.47639e+07	DDA for preferred ion	[M-H]-1	1.39691e+07	1.27903e+07	1.22652e+07	1.26173e+07	1.3475e+07	1.36372e+07	1.39691e+07	1.42001e+07	1.29403e+07	1.25575e+07	1.27903e+07	1.22652e+07	1.28027e+07	1.20242e+07	1.28147e+07	1.26173e+07	1.19659e+07	1.31664e+07	1.3475e+07	1.42448e+07
528	-		C4 H6 Cl N2 Na2 O6 P	289.944	288.936	0.899	1.23843e+06	DDA for preferred ion	[M-H]-1	745965	801615	752343	820145	744324	745965	761562	713603	842507	786739	801615	723414	793225	752343	778218	894382	820145	654565	744324	830071
286	-		C4 H8 Cl N6 Na O8 P2	387.946	386.939	0.901	3.32974e+06	DDA for preferred ion	[M-H]-1	3.02454e+06	2.48119e+06	2.25059e+06	2.38829e+06	2.88928e+06	2.81067e+06	3.02454e+06	3.10813e+06	2.48119e+06	2.35564e+06	2.6411e+06	2.25059e+06	2.39099e+06	2.1228e+06	2.48723e+06	2.38829e+06	2.00958e+06	2.65209e+06	2.88928e+06	3.09826e+06
460	-		C2 H2 N2 Na2 O2	131.991	130.984	0.901	1.62858e+06	DDA for preferred ion	[M-H]-1	1.57958e+06	1.44793e+06	1.37147e+06	1.42705e+06	1.51336e+06	1.52431e+06	1.57958e+06	1.6116e+06	1.45074e+06	1.44793e+06	1.41542e+06	1.37147e+06	1.4483e+06	1.34758e+06	1.43153e+06	1.42705e+06	1.33506e+06	1.4875e+06	1.51336e+06	1.58796e+06
663	-		C9 H14 Cl N2 Na2 O P3 S2	403.924	402.917	0.901	694283	DDA for preferred ion	[M-H]-1	397329	385280	341422	391987	395710	397329	408110	379864	373335	385660	385280	323279	363588	341422	391987	393289	370040	318136	395710	438131
711	-		C H2 N2 Na O2 P S	159.947	158.939	0.906	499612	DDA for preferred ion	[M-H]-1	300450	339451	283222	303433	325413	266303	300450	324492	339451	314847	414128	279878	321773	283222	309606	290358	303433	325413	316393	340942
446	-		C2 H5 Na O11	227.973	226.966	0.927	1.73405e+06	DDA for preferred ion	[M-H]-1	1.46347e+06	1.63496e+06	1.53816e+06	1.60247e+06	1.49115e+06	1.46347e+06	1.30444e+06	1.57703e+06	1.63496e+06	1.58731e+06	1.63597e+06	1.53816e+06	1.43907e+06	1.58944e+06	1.51064e+06	1.60247e+06	1.60362e+06	1.38135e+06	1.49115e+06	1.58044e+06
224	-		C2 H N2 Na2 P	129.967	128.96	0.952	4.69226e+06	DDA for preferred ion	[M-H]-1	4.18971e+06	4.11853e+06	4.50631e+06	4.19938e+06	4.06957e+06	4.18971e+06	4.02452e+06	4.22319e+06	4.11853e+06	3.96686e+06	4.19215e+06	4.50631e+06	4.47964e+06	4.5598e+06	4.18462e+06	4.19938e+06	4.249e+06	4.1125e+06	4.04805e+06	4.06957e+06
553	-		C3 H7 Cl O6 P4	297.889	296.882	0.952	1.10459e+06	DDA for preferred ion	[M-H]-1	982350	894156	1.09241e+06	1.01621e+06	893863	982350	956123	1.00666e+06	873982	894156	961312	1.10438e+06	1.06342e+06	1.09241e+06	1.032e+06	1.01621e+06	987284	871830	926037	893863
173	-	Asparagine	C4 H8 N2 O3	132.054	131.046	0.975	6.73618e+06	DDA for preferred ion	[M-H]-1	4.86774e+06	4.77409e+06	5.08699e+06	4.39142e+06	5.05531e+06	5.82411e+06	4.8534e+06	4.86774e+06	4.7172e+06	4.77409e+06	4.98721e+06	5.48944e+06	5.08699e+06	4.37338e+06	4.39142e+06	4.41548e+06	3.95758e+06	5.48898e+06	4.97389e+06	5.05531e+06
190	-	D-(-)-Glutamine	C5 H10 N2 O3	146.069	145.062	0.976	6.02611e+06	DDA for preferred ion	[M-H]-1	4.2265e+06	3.63821e+06	2.40386e+06	2.60974e+06	5.0968e+06	4.68269e+06	4.2265e+06	4.04879e+06	3.30233e+06	3.67168e+06	3.63821e+06	2.44849e+06	2.40386e+06	2.29503e+06	2.60974e+06	2.72691e+06	2.34082e+06	4.5237e+06	5.0968e+06	5.52121e+06
133	-	D-(-)-Fructose	C6 H12 O6	180.063	179.056	0.988	9.69417e+06	DDA for preferred ion	[M-H]-1	9.1863e+06	4.76362e+06	3.43947e+06	3.86976e+06	7.18951e+06	6.80729e+06	9.95186e+06	9.1863e+06	6.05885e+06	4.76362e+06	4.57695e+06	3.46627e+06	3.43947e+06	3.05883e+06	3.98234e+06	3.79285e+06	3.86976e+06	8.10962e+06	5.67156e+06	7.18951e+06
146	-	DL-Glutamic acid	C5 H9 N O4	147.053	146.046	0.988	8.38572e+06	DDA for preferred ion	[M-H]-1	5.91055e+06	5.34872e+06	6.13929e+06	5.24256e+06	6.03679e+06	5.76159e+06	5.91055e+06	6.43159e+06	5.87383e+06	5.34872e+06	5.17091e+06	7.81354e+06	6.13929e+06	6.07056e+06	6.23805e+06	5.24256e+06	4.78515e+06	6.03679e+06	6.06558e+06	5.69345e+06
167	-	2-Deoxy-6-O-phosphono-D-arabino-hexitol	C6 H15 O8 P	246.05	245.043	0.99	7.11689e+06	DDA for preferred ion	[M-H]-1	5.59508e+06	5.65347e+06	6.46032e+06	6.23218e+06	6.36207e+06	5.59508e+06	5.7903e+06	5.56326e+06	5.32669e+06	6.06105e+06	5.65347e+06	6.7759e+06	5.93363e+06	6.46032e+06	6.23218e+06	5.32649e+06	6.36912e+06	6.36207e+06	5.85521e+06	6.40942e+06
241	-		C17 H31 N O15	489.169	488.162	0.993	4.23697e+06	DDA for preferred ion	[M-H]-1	3.06841e+06	2.79808e+06	2.81492e+06	2.48465e+06	3.09303e+06	2.59959e+06	3.18804e+06	3.06841e+06	3.10432e+06	2.79808e+06	2.3742e+06	2.82178e+06	2.81492e+06	2.10558e+06	3.22721e+06	2.3257e+06	2.48465e+06	3.09303e+06	3.1076e+06	2.71445e+06
84	-		C6 H13 Cl O6	216.04	215.033	0.994	1.76744e+07	DDA for preferred ion	[M-H]-1	1.42057e+07	1.17146e+07	7.71501e+06	7.81591e+06	1.47806e+07	1.19156e+07	1.59271e+07	1.42057e+07	1.18668e+07	1.04518e+07	1.17146e+07	7.71501e+06	7.84108e+06	5.81286e+06	8.02769e+06	7.51442e+06	7.81591e+06	1.58907e+07	1.47806e+07	1.47126e+07
56	-		C12 H23 Cl O11	378.093	377.086	0.995	3.44407e+07	DDA for preferred ion	[M-H]-1	2.39476e+07	2.62939e+07	2.67562e+07	2.6313e+07	2.50423e+07	2.04429e+07	2.52276e+07	2.39476e+07	2.80434e+07	2.62939e+07	2.50615e+07	2.67562e+07	2.97276e+07	2.0884e+07	2.97919e+07	2.59386e+07	2.6313e+07	2.43217e+07	2.60974e+07	2.50423e+07
193	-	Gluconic acid	C6 H12 O7	196.058	195.051	0.996	5.94947e+06	DDA for preferred ion	[M-H]-1	3.99172e+06	3.64407e+06	5.18351e+06	4.05412e+06	3.95399e+06	4.24117e+06	3.99172e+06	3.82988e+06	4.19931e+06	3.57486e+06	3.64407e+06	5.64847e+06	5.13095e+06	5.18351e+06	4.29589e+06	3.77992e+06	4.05412e+06	5.41827e+06	3.8833e+06	3.95399e+06
233	-		C24 H45 Cl O22	720.209	719.202	0.997	4.44692e+06	DDA for preferred ion	[M-H]-1	2.33619e+06	2.80124e+06	2.56289e+06	3.21074e+06	2.50629e+06	2.0955e+06	2.62845e+06	2.33619e+06	2.82381e+06	2.80124e+06	2.66824e+06	2.56289e+06	3.1135e+06	1.93959e+06	3.56412e+06	2.71169e+06	3.21074e+06	2.35887e+06	2.64175e+06	2.50629e+06
108	-		C12 H25 O15 P	440.093	439.086	1.001	1.22716e+07	DDA for preferred ion	[M-H]-1	8.51037e+06	7.95852e+06	9.68882e+06	8.79851e+06	8.95002e+06	1.05636e+07	8.51037e+06	8.1901e+06	7.95852e+06	8.59674e+06	7.5136e+06	1.07563e+07	9.68882e+06	9.35252e+06	1.09856e+07	8.60197e+06	8.79851e+06	1.05577e+07	8.95002e+06	8.31213e+06
292	-	THREONIC ACID, L-	C4 H8 O5	136.037	135.03	1.007	3.21842e+06	DDA for preferred ion	[M-H]-1	2.51021e+06	1.8073e+06	1.48928e+06	1.57684e+06	2.66568e+06	2.48936e+06	2.66565e+06	2.51021e+06	1.90112e+06	1.8073e+06	1.7313e+06	1.48928e+06	1.43014e+06	1.68228e+06	1.81041e+06	1.53924e+06	1.57684e+06	1.53812e+06	2.66568e+06	3.13183e+06
374	-	alpha-D-gluco-hept-2-ulopyranose	C7 H14 O7	210.074	209.067	1.01	2.30344e+06	DDA for preferred ion	[M-H]-1	1.83006e+06	1.4688e+06	2.15472e+06	1.6119e+06	1.783e+06	2.05447e+06	1.79828e+06	1.83006e+06	1.55411e+06	1.41194e+06	1.4688e+06	2.17469e+06	2.00869e+06	2.15472e+06	1.47314e+06	1.71372e+06	1.6119e+06	1.92285e+06	1.783e+06	1.66904e+06
240	-		C6 H13 N O9	243.059	242.052	1.013	4.24995e+06	DDA for preferred ion	[M-H]-1	3.66497e+06	2.52181e+06	1.11859e+06	1.39522e+06	3.8019e+06	3.54487e+06	4.53883e+06	3.66497e+06	2.12103e+06	2.66943e+06	2.52181e+06	1.06635e+06	1.17116e+06	1.11859e+06	1.1717e+06	1.50508e+06	1.39522e+06	3.98433e+06	3.50289e+06	3.8019e+06
451	-		C11 H23 N O12	361.122	360.115	1.016	1.70568e+06	DDA for preferred ion	[M-H]-1	743214	987241	1.50757e+06	1.24736e+06	681061	670399	749103	743214	813851	994862	987241	1.22421e+06	1.50757e+06	1.52085e+06	1.06386e+06	1.52276e+06	1.24736e+06	681061	643503	740565
69	-		C12 H23 N O14	405.112	404.105	1.018	2.40622e+07	DDA for preferred ion	[M-H]-1	2.22631e+07	2.15373e+07	1.72951e+07	1.67198e+07	2.14882e+07	2.01257e+07	2.39976e+07	2.22631e+07	1.99813e+07	2.37615e+07	2.15373e+07	1.6893e+07	1.86445e+07	1.72951e+07	1.66998e+07	2.15517e+07	1.67198e+07	2.03068e+07	2.18245e+07	2.14882e+07
586	-	Allantoic acid	C4 H8 N4 O4	176.055	157.037	1.02	961864	DDA for preferred ion	[M-H-H2O]-1	146175	252706	862907	639399	124936	146175	213905	114970	252706	237093	330351	862907	813985	967534	639399	484097	706850	332486	95991.2	124936
643	-		C7 H11 N4 Na O4	238.069	237.062	1.023	742731	DDA for preferred ion	[M-H]-1	530816	501959	639301	548531	553518	437759	549009	530816	501959	504543	492351	690397	639301	629853	576639	548531	503011	543886	553518	558010
627	-		C10 H19 N4 Na O5	298.126	297.119	1.034	791046	DDA for preferred ion	[M-H]-1	211752	248046	567145	636379	296248	211752	236377	131549	260248	209308	248046	658845	567145	163282	721751	636379	562322	179067	356445	296248
269	-	L-Glutathione (reduced)	C10 H17 N3 O6 S	307.084	306.076	1.04	3.725e+06	DDA for preferred ion	[M-H]-1	2.89937e+06	2.16073e+06	3.3541e+06	2.38855e+06	2.58062e+06	2.89937e+06	2.51479e+06	3.23662e+06	2.71248e+06	2.12375e+06	2.16073e+06	3.42661e+06	3.31657e+06	3.3541e+06	2.78246e+06	2.38855e+06	1.93202e+06	2.92159e+06	2.55265e+06	2.58062e+06
120	-		C6 H9 N O10	255.023	254.015	1.041	1.07972e+07	DDA for preferred ion	[M-H]-1	5.72353e+06	6.17771e+06	8.67902e+06	8.40886e+06	4.90985e+06	3.95303e+06	6.45579e+06	5.72353e+06	6.17771e+06	5.93804e+06	6.78329e+06	7.6486e+06	9.54444e+06	8.67902e+06	8.27472e+06	9.99894e+06	8.40886e+06	4.27106e+06	4.90985e+06	5.11467e+06
51	-	Citric acid	C6 H8 O7	192.027	191.02	1.042	3.93535e+07	DDA for preferred ion	[M-H]-1	2.68505e+07	1.84062e+07	2.52701e+07	2.14376e+07	2.70913e+07	2.20691e+07	2.68505e+07	3.82422e+07	2.40755e+07	1.68921e+07	1.84062e+07	2.77857e+07	2.4706e+07	2.52701e+07	2.34076e+07	2.14376e+07	1.72185e+07	2.65184e+07	2.70913e+07	2.76573e+07
281	-	2-Amino-2-oxoethyl (1,3-dioxooctahydro-2H-isoindol-2-yl)acetate	C12 H16 N2 O5	268.106	267.099	1.043	3.39463e+06	DDA for preferred ion	[M-H]-1	1.49976e+06	1.81129e+06	2.95857e+06	2.62029e+06	1.59224e+06	1.38012e+06	1.49976e+06	1.66271e+06	1.79009e+06	1.81129e+06	1.84144e+06	2.95857e+06	2.75273e+06	3.32966e+06	2.54642e+06	2.62029e+06	2.64602e+06	1.52435e+06	1.59224e+06	1.60478e+06
41	-	DL-Malic acid	C4 H6 O5	134.022	133.014	1.045	7.05038e+07	DDA for preferred ion	[M-H]-1	6.79556e+07	4.46406e+07	3.86028e+07	3.48331e+07	6.62726e+07	6.87768e+07	6.28277e+07	6.79556e+07	5.60154e+07	4.453e+07	4.46406e+07	5.05193e+07	3.79641e+07	3.86028e+07	4.26076e+07	3.48331e+07	3.37502e+07	7.08544e+07	6.62726e+07	6.39093e+07
524	-	(S)-a-Hydroxyglutarate	C5 H6 O5	146.022	145.014	1.053	1.25232e+06	DDA for preferred ion	[M-H]-1	744191	802531	814090	779234	799187	584982	744191	1.08038e+06	802531	954180	755870	814090	861816	663180	779234	538572	1.03693e+06	518597	877815	799187
134	-		C7 H11 N O10	269.038	268.031	1.074	9.36744e+06	DDA for preferred ion	[M-H]-1	6.33724e+06	7.64638e+06	8.04959e+06	8.60795e+06	5.50715e+06	5.47976e+06	6674742	6.33724e+06	6.93781e+06	7.64638e+06	8.32263e+06	7.37746e+06	8.43809e+06	8.04959e+06	8.60795e+06	9.35224e+06	8.4572e+06	4.95845e+06	5.50715e+06	5.92012e+06
366	-		C7 H11 Cl O7	242.019	241.012	1.075	2.3633e+06	DDA for preferred ion	[M-H]-1	1.09658e+06	1.40199e+06	1.7749e+06	1.9709e+06	1.15243e+06	1.00036e+06	1.09658e+06	1.16665e+06	1.42392e+06	1.29904e+06	1.40199e+06	1.6434e+06	1.7749e+06	1.93149e+06	2.29982e+06	1.88921e+06	1.9709e+06	1.10356e+06	1.15243e+06	1.2115e+06
189	-		C6 H7 N O9	237.012	236.005	1.076	6.02887e+06	DDA for preferred ion	[M-H]-1	4.26267e+06	4.97954e+06	5.12001e+06	5.47392e+06	3.48118e+06	3.52028e+06	4.52406e+06	4.26267e+06	4.35846e+06	4.97954e+06	5.35475e+06	4.80193e+06	5.46029e+06	5.12001e+06	5.29136e+06	6.09082e+06	5.47392e+06	3.48118e+06	3.43599e+06	3.55448e+06
536	-	Succinic acid	C4 H6 O4	118.027	117.019	1.089	1.199e+06	DDA for preferred ion	[M-H]-1	1.0524e+06	779077	676462	693153	1.13937e+06	1.05715e+06	982900	1.0524e+06	787928	779077	708045	723055	584100	676462	795255	594064	693153	943861	1.13937e+06	1.16524e+06
327	-		C11 H20 Cl N4 Na O7	378.093	377.086	1.1	2.75436e+06	DDA for preferred ion	[M-H]-1	2.09979e+06	2.32955e+06	2.0562e+06	2.22878e+06	2.15912e+06	2.3772e+06	1.99398e+06	2.09979e+06	2.32955e+06	2.25013e+06	2.34144e+06	2.0562e+06	2.15512e+06	2.01996e+06	2.54164e+06	2.20915e+06	2.22878e+06	2.15912e+06	2.26715e+06	1.94489e+06
428	-	DL-Glutamine	C5 H10 N2 O3	146.069	145.062	1.1	1.85203e+06	DDA for preferred ion	[M-H]-1	1.24496e+06	975925	679483	712100	1.62885e+06	1.18999e+06	1.24496e+06	1.3701e+06	951607	975925	980676	679483	582360	765633	656433	796632	712100	1.56949e+06	1.68204e+06	1.62885e+06
110	-		C12 H23 N O14	405.112	404.104	1.101	1.17851e+07	DDA for preferred ion	[M-H]-1	1.06535e+07	1.03527e+07	7.28599e+06	7.80606e+06	9.10291e+06	1.06535e+07	1.06937e+07	9.92315e+06	9.58402e+06	1.05193e+07	1.03527e+07	7.28599e+06	7.67236e+06	6.94183e+06	7.38044e+06	9.26978e+06	7.80606e+06	9.10291e+06	9.17705e+06	8.56583e+06
301	-	DL-Glutamic acid	C5 H9 N O4	147.053	146.046	1.103	3.12366e+06	DDA for preferred ion	[M-H]-1	2.49538e+06	2.23799e+06	2.22067e+06	2.09192e+06	2.46788e+06	2.68634e+06	2.14496e+06	2.49538e+06	2.23799e+06	2.38388e+06	2.04579e+06	2.66182e+06	2.12826e+06	2.22067e+06	2.5638e+06	1.96657e+06	2.09192e+06	2.56874e+06	2.46788e+06	2.29223e+06
623	-	2-(Acetoacetyloxy)propanoic acid	C7 H10 O5	174.053	173.046	1.119	798875	DDA for preferred ion	[M-H]-1	127319	145945	371460	298964	127865	127319	146772	98978.1	129802	145945	175446	371460	350789	553834	249448	373466	298964	127865	127419	155438
145	-		C6 H9 Cl O7	228.004	226.996	1.121	8.53928e+06	DDA for preferred ion	[M-H]-1	3.90751e+06	5.22901e+06	6.56587e+06	7.15979e+06	3.97083e+06	3.41041e+06	3.90751e+06	4.6021e+06	5.04547e+06	5.22901e+06	5.46057e+06	6.18706e+06	6.56587e+06	6.6442e+06	8.25889e+06	7.14372e+06	7.15979e+06	3.77891e+06	3.97083e+06	3.97364e+06
521	-	1-(D-Ribofuranosyl)-2-imidazolidinone	C8 H14 N2 O5	218.09	217.083	1.126	1.27303e+06	DDA for preferred ion	[M-H]-1	227341	287715	650254	525981	222023	238835	227341	185908	273014	287715	329056	650254	513581	1.01153e+06	520342	589795	525981	222023	246755	204370
59	-		C6 H9 N O10	255.023	254.015	1.134	2.95526e+07	DDA for preferred ion	[M-H]-1	1.89837e+07	2.40047e+07	2.21065e+07	2.67357e+07	1.64876e+07	1.72017e+07	2.04803e+07	1.89837e+07	2.04413e+07	2.40047e+07	2.58865e+07	2.04226e+07	2.31989e+07	2.21065e+07	2.67357e+07	2.684e+07	2.4093e+07	1.71073e+07	1.5733e+07	1.64876e+07
71	-	Citric acid	C6 H8 O7	192.027	191.02	1.206	2.30639e+07	DDA for preferred ion	[M-H]-1	3.11428e+06	3.23295e+06	3.74015e+06	1.01934e+07	9.72249e+06	2.74194e+06	3.11428e+06	4.04082e+06	3.23295e+06	2.7904e+06	9.08773e+06	3.74015e+06	3.42054e+06	1.12375e+07	1.07951e+07	1.01934e+07	8.04499e+06	1.0633e+07	9.25338e+06	9.72249e+06
337	-		C7 H10 O9	238.032	237.025	1.212	2.68642e+06	DDA for preferred ion	[M-H]-1	1.92663e+06	2.14836e+06	2.37582e+06	2.6854e+06	1.79723e+06	1.62675e+06	1.92663e+06	2.01807e+06	2.1214e+06	2.14836e+06	2.24769e+06	2.37582e+06	2.44156e+06	2.34861e+06	2.71067e+06	2.6854e+06	2.5513e+06	1.79723e+06	1.7273e+06	1.80875e+06
595	-	[Similar to: Catechin; ΔMass: -0.0848 Da]	C10 H12 O4 P2 S	289.994	288.987	1.228	927273	DDA for preferred ion	[M-H]-1	691703	466196	331854	370192	806510	686170	691703	902464	436188	497623	466196	331854	361252	305530	370192	399357	305578	907789	762062	806510
706	-		C4 H2 N4 O5 S	217.974	216.967	1.235	514556	DDA for preferred ion	[M-H]-1	392651	368610	313918	303797	421533	392651	438453	376919	399680	357814	368610	377229	303245	313918	321520	205852	303797	421533	482597	419261
185	-		C6 H9 Cl O7	228.004	226.996	1.244	6.09786e+06	DDA for preferred ion	[M-H]-1	977051	985660	1.15146e+06	1.23852e+06	931900	948996	977051	1.06688e+06	1.02984e+06	985660	972870	1.23106e+06	1.15146e+06	1.13238e+06	1.23852e+06	3.67342e+06	1.09334e+06	986519	931900	899396
689	-		C3 H3 N3 Na2 O3 P2	236.944	235.937	1.255	580803	DDA for preferred ion	[M-H]-1	495846	450298	393269	365785	550106	550371	495846	467154	537872	395609	450298	459934	393269	392391	420601	365785	345376	595391	525333	550106
298	-	trans-Aconitic acid	C6 H6 O6	174.017	173.009	1.276	3.14585e+06	DDA for preferred ion	[M-H]-1	2.26903e+06	2.11223e+06	2.69824e+06	2.62017e+06	1.7874e+06	2.26903e+06	2.16256e+06	2.32712e+06	2.23028e+06	2.07475e+06	2.11223e+06	2.70724e+06	2.69824e+06	2.1241e+06	2.63629e+06	2.62017e+06	2.45413e+06	2.25356e+06	1.63008e+06	1.7874e+06
479	-	L-Glutathione (reduced)	C10 H17 N3 O6 S	307.084	306.076	1.295	1.53191e+06	DDA for preferred ion	[M-H]-1	1.08309e+06	1.00808e+06	1.29183e+06	931363	1.04199e+06	1.377e+06	924291	1.08309e+06	1.12738e+06	1.00808e+06	920443	1.38581e+06	1.28489e+06	1.29183e+06	1.13075e+06	931363	891730	1.34852e+06	1.04199e+06	881321
547	-	2-Oxoglutarate dianion	C5 H4 O5	144.006	142.999	1.304	1.13672e+06	DDA for preferred ion	[M-H]-1	867731	925664	933708	1.08047e+06	800725	867731	880994	797082	917185	925664	1.00872e+06	883591	1.07022e+06	933708	1.08047e+06	1.11984e+06	1.07344e+06	885173	800725	777111
768	-	alpha-Ketoglutaric acid	C5 H6 O5	146.022	145.014	1.304	258454	DDA for preferred ion	[M-H]-1	205787	209967	207390	192417	185137	220175	205787	166942	184465	209967	211435	230725	207390	196382	191362	192417	206444	191951	185137	167883
64	-	Citric acid	C6 H8 O7	192.027	191.02	1.305	2.68445e+07	DDA for preferred ion	[M-H]-1	2.2354e+07	1.74059e+07	2.20109e+07	1.89173e+07	2.12977e+07	2.2354e+07	2.03773e+07	2.56226e+07	1.95967e+07	1.61542e+07	1.74059e+07	2.20109e+07	2.22367e+07	2.03153e+07	1.89283e+07	1.89173e+07	1.61519e+07	2.17357e+07	2.12845e+07	2.12977e+07
517	-	4,5-Dihydroxypentanoic acid	C5 H10 O4	134.058	133.051	1.306	1.29691e+06	DDA for preferred ion	[M-H]-1	820318	763504	986485	870091	780417	827600	695665	820318	763504	848798	649558	1.26851e+06	986485	888130	870091	885608	848039	769475	781564	780417
522	-		C8 H18 N2 Na O8 P	324.069	323.062	1.306	1.25873e+06	DDA for preferred ion	[M-H]-1	1.0174e+06	1.00448e+06	957183	987420	997009	1.21501e+06	1.0174e+06	898174	917543	1.00448e+06	1.01222e+06	958337	957183	876363	1.06822e+06	928280	987420	1.03521e+06	969424	997009
574	-	1-Pentofuranosyl-2,4(1H,3H)-pyrimidinedione	C9 H12 N2 O6	244.069	243.062	1.306	1.00842e+06	DDA for preferred ion	[M-H]-1	645575	673189	504874	448903	780815	645575	802233	513412	613910	673189	751541	504874	489800	531040	448903	421156	697181	549333	780815	1.00279e+06
759	-		C7 H9 N4 Na O5	252.048	251.041	1.306	297114	DDA for preferred ion	[M-H]-1	199343	231727	244401	287229	200668	190324	232931	199343	228681	231727	249884	228322	284648	244401	268434	293348	287229	215896	200668	195339
231	-	Methylmalonic acid	C4 H6 O4	118.027	117.019	1.307	4.47159e+06	DDA for preferred ion	[M-H]-1	3.7746e+06	3.02798e+06	2.62487e+06	2.75553e+06	3.84186e+06	4.30777e+06	3.7746e+06	3.39317e+06	2.85738e+06	3.11074e+06	3.02798e+06	2.77462e+06	2.62487e+06	2.5792e+06	2.75553e+06	2.55373e+06	2.7758e+06	3.55611e+06	3.84475e+06	3.84186e+06
603	-	alpha-L-Rhap-(1->3)-D-ribitol	C11 H22 O9	298.126	297.119	1.307	905833	DDA for preferred ion	[M-H]-1	204747	359964	735386	750952	417273	172693	204747	265474	359964	340929	441430	635147	882735	735386	750952	801828	678845	374054	513846	417273
114	-	2-Amino-2-oxoethyl (1,3-dioxooctahydro-2H-isoindol-2-yl)acetate	C12 H16 N2 O5	268.106	267.099	1.308	1.15667e+07	DDA for preferred ion	[M-H]-1	8.35014e+06	9.37514e+06	1.14421e+07	1.03701e+07	8.51477e+06	9.74078e+06	8.35014e+06	7.67813e+06	8.57653e+06	9.53559e+06	9.37514e+06	1.14421e+07	1.14532e+07	1.11973e+07	9.88134e+06	1.03701e+07	1.08461e+07	9.32884e+06	8.46137e+06	8.51477e+06
182	-	Tyr-Ala	C12 H16 N2 O4	252.111	251.104	1.308	6.33678e+06	DDA for preferred ion	[M-H]-1	804785	1.64231e+06	5.01093e+06	3.80379e+06	966763	1.26286e+06	804785	710316	1.51872e+06	1.64231e+06	1.64689e+06	5.01093e+06	4.65153e+06	5.66807e+06	3.42338e+06	3.80379e+06	5.14322e+06	945581	966763	1.01785e+06
786	-	[Similar to: Citric acid; ΔMass: 0.0361 Da]	C6 H9 N4 Na O2	192.063	191.056	1.308	173190	DDA for preferred ion	[M-H]-1	92356.6	91107.4	163822	132436	88287.2	92356.6	73892.9	100241	96866.6	91107.4	80719.6	147483	169312	163822	116028	132885	132436	119192	88287.2	79765.4
717	-	DL-Glutamine	C5 H10 N2 O3	146.069	145.062	1.309	475985	DDA for preferred ion	[M-H]-1	220132	247804	404554	257814	296148	323190	204106	220132	247804	267487	219160	404554	365694	448443	257814	248298	325697	249271	353030	296148
608	-		C7 H11 Cl O7	242.019	241.012	1.319	889139	DDA for preferred ion	[M-H]-1	641274	709976	854559	838157	595297	655546	641274	606673	709976	704973	744713	761401	944395	854559	814825	901299	838157	664172	595297	558878
542	-		C9 H13 Na O11	320.035	319.028	1.32	1.14613e+06	DDA for preferred ion	[M-H]-1	825466	992306	1.04093e+06	1.13439e+06	821114	866582	825466	782399	942057	992306	1.02386e+06	897310	1.16791e+06	1.04093e+06	1.12063e+06	1.17563e+06	1.13439e+06	864673	821114	811695
772	-		C6 H17 N8 Na O4 S	320.098	319.091	1.325	250435	DDA for preferred ion	[M-H]-1	34336.2	72419.8	206277	144442	44998.3	51296.8	34336.2	28925.4	65548	72419.8	79907.5	196735	206277	252341	144442	135440	226249	41446.9	44998.3	46883.1
757	-		C3 H4 N2 Na O4 P S	217.952	216.945	1.332	309363	DDA for preferred ion	[M-H]-1	248145	202269	131317	146502	308464	248145	278570	218452	202269	214148	193189	183207	131317	122611	151091	146502	145155	239890	308464	312731
314	-	(2R,3R,4S,5R)-2-(Hydroxymethyl)-6-(propylamino)-2,3,4,5-tetrahydro-3,4,5-pyridinetriol	C9 H18 N2 O4	218.127	217.119	1.386	2.9311e+06	DDA for preferred ion	[M-H]-1	1.43242e+06	1.89714e+06	2.53374e+06	2.42043e+06	1.53353e+06	1.55476e+06	1.31598e+06	1.43242e+06	1.89714e+06	1.62173e+06	2.42567e+06	2.2439e+06	2.89261e+06	2.53374e+06	2.42043e+06	2.67037e+06	1.97901e+06	2.09545e+06	1.53353e+06	1.48024e+06
329	-	Pantothenic acid	C9 H17 N O5	219.111	218.103	1.407	2.73687e+06	DDA for preferred ion	[M-H]-1	2.35792e+06	2.41195e+06	2.69365e+06	2.36888e+06	2.38986e+06	2.50295e+06	2.35792e+06	2.28021e+06	2.21187e+06	2.42651e+06	2.41195e+06	2.69365e+06	2.49102e+06	2.77225e+06	2.38552e+06	2.36888e+06	2.36524e+06	2.44048e+06	2.24614e+06	2.38986e+06
761	-	Ethyl lactate	C5 H10 O3	118.063	117.056	1.459	294825	DDA for preferred ion	[M-H]-1	153656	172291	242277	234234	150140	153656	128167	187631	151379	172291	197176	246062	242277	240987	234234	268916	192074	150140	143918	158379
229	-	Alanylnorleucine	C9 H18 N2 O3	202.132	201.124	1.474	4.50978e+06	DDA for preferred ion	[M-H]-1	276197	1.06351e+06	3.5428e+06	2.62928e+06	440588	543867	257360	276197	1.06351e+06	1.023e+06	1.3476e+06	3.5428e+06	4.47688e+06	3.48591e+06	2.32345e+06	3.29083e+06	2.62928e+06	604879	440588	373217
181	-	D-prephenyl lactate	C13 H14 O8	298.069	297.061	1.486	6.39424e+06	DDA for preferred ion	[M-H]-1	3.55356e+06	4.50356e+06	5.72491e+06	4.35848e+06	4.02883e+06	3.15905e+06	3.55356e+06	3.80035e+06	4.23969e+06	4.50356e+06	4.79042e+06	5.52387e+06	5.72491e+06	5.93728e+06	4.35848e+06	5.68675e+06	3.96069e+06	3.57309e+06	4.02883e+06	4.61825e+06
770	-	2-Chloro-5,8-dihydroxy-3-[2-(2-methoxyethoxy)ethoxy]-1,4-naphthoquinone	C15 H15 Cl O7	342.05	341.043	1.544	255036	DDA for preferred ion	[M-H]-1	163337	129450	74227.5	103263	139713	211119	163337	146425	142975	129450	119363	104988	59010.8	74227.5	103263	80627	116761	139713	140551	137820
230	-	CU8440000	C7 H6 O4	154.027	153.019	1.545	4.49093e+06	DDA for preferred ion	[M-H]-1	3.62398e+06	3.12012e+06	1.33825e+06	2.08054e+06	3.37615e+06	4.47201e+06	3.62398e+06	3.42614e+06	3.23047e+06	3.12012e+06	2.67834e+06	1.88386e+06	1.33825e+06	1.3025e+06	2.08054e+06	1.6565e+06	2.12539e+06	3.14617e+06	3.37615e+06	3.44248e+06
402	-		C13 H18 N2 Na O6 P	352.079	351.072	1.546	2.01708e+06	DDA for preferred ion	[M-H]-1	1.59102e+06	1.40345e+06	631712	1.00041e+06	1.54294e+06	1.94778e+06	1.59102e+06	1.51149e+06	1.42871e+06	1.40345e+06	1.23327e+06	853844	631712	621048	1.001e+06	764991	1.00041e+06	1.40207e+06	1.54294e+06	1.55199e+06
215	-	5-(2-Carboxyethyl)-2-hydroxyphenyl beta-D-glucopyranosiduronic acid	C15 H18 O10	358.09	357.082	1.579	5.11506e+06	DDA for preferred ion	[M-H]-1	2.51876e+06	3.14738e+06	4.92867e+06	3.96495e+06	2.60052e+06	2.46678e+06	2.51876e+06	2.97242e+06	2.72188e+06	3.14738e+06	3.17083e+06	5.03203e+06	4.64303e+06	4.92867e+06	4.29807e+06	3.96495e+06	3.87782e+06	2.60052e+06	2.53284e+06	2.80174e+06
55	-	Catechin	C15 H14 O6	290.079	289.072	1.594	3.55482e+07	DDA for preferred ion	[M-H]-1	2.88494e+07	2.37518e+07	1.76337e+07	1.86741e+07	2.66983e+07	3.49562e+07	2.88494e+07	2.69275e+07	2.75137e+07	2.37518e+07	1.84317e+07	1.98929e+07	1.76337e+07	1.33912e+07	2.04445e+07	1.76536e+07	1.86741e+07	3.22785e+07	2.66983e+07	2.38659e+07
780	-	Î±-Isopropylmalate	C7 H12 O5	176.069	175.061	1.601	208014	DDA for preferred ion	[M-H]-1	150733	130718	111969	122152	141554	150733	116808	160874	130718	158677	104822	161706	111969	78160	122152	127467	99068.2	194039	141554	117573
356	-	Mussaenosidic acid	C16 H24 O10	376.137	375.129	1.604	2.49316e+06	DDA for preferred ion	[M-H]-1	410298	690396	1.96066e+06	2.08805e+06	418979	337025	410298	479223	640577	690396	818792	1.88402e+06	1.96066e+06	2.48463e+06	2.08916e+06	2.06055e+06	2.08805e+06	418979	388788	438857
355	-	Methyl 3,4,5-trihydroxy-1-cyclohexene-1-carboxylate	C8 H12 O5	188.068	375.129	1.605	2.49316e+06	DDA for preferred ion	[2M-H]-1	410298	690396	1.96066e+06	2.08805e+06	418979	337025	410298	479223	640577	690396	818792	1.88402e+06	1.96066e+06	2.48463e+06	2.08916e+06	2.06055e+06	2.08805e+06	418979	388788	438857
668	-	Methylsuccinic acid	C5 H8 O4	132.042	131.035	1.605	668351	DDA for preferred ion	[M-H]-1	550469	523266	638191	592550	499797	567741	550469	504424	520428	523266	592596	649123	553134	638191	636346	592550	581495	589329	492781	499797
566	-	6-Deoxy-4-thio-alpha-L-galactopyranose	C6 H12 O4 S	180.046	179.038	1.608	1.03943e+06	DDA for preferred ion	[M-H]-1	171118	295950	981819	731040	185427	158067	171118	225488	220612	295950	333177	981819	943036	1.07315e+06	768880	699825	731040	169955	185427	214790
734	-		C11 H24 N Na2 O4 P S	343.095	342.088	1.614	412801	DDA for preferred ion	[M-H]-1	281513	266045	191849	233569	295977	432966	281513	267676	266045	268280	264981	210939	149361	191849	226170	238642	233569	236755	295977	364219
387	-	3-[(3,4-Dimethoxyphenyl)sulfonyl]-N-hydroxy-5-methylhexanamide	C15 H23 N O6 S	345.124	344.117	1.621	2.13217e+06	DDA for preferred ion	[M-H]-1	12870.6	13353.1	1.59337e+06	402081	12949.3	12734.1	12870.6	13047.2	13232.2	13353.1	13623.7	1.59337e+06	1.36229e+06	2.20994e+06	297277	402081	646029	12941	12949.3	13079.1
411	-	[(1R,2R,3S,4R,5S)-2,3-dihydroxy-4-(6-hydroxy-9H-purin-9-yl)bicyclo[3.1.0]hex-1-yl]methyl dihydrogen phosphate	C12 H15 N4 O7 P	358.066	357.059	1.625	1.95713e+06	DDA for preferred ion	[M-H]-1	1.53719e+06	1.38297e+06	1.08931e+06	1.13497e+06	1.4755e+06	1.60657e+06	1.42231e+06	1.53719e+06	1.8091e+06	1.37777e+06	1.38297e+06	1.23746e+06	1.08931e+06	870557	1.30446e+06	916257	1.13497e+06	1.74301e+06	1.4755e+06	1.28657e+06
432	-		C13 H15 N4 Na O5	330.095	329.088	1.87	1.78976e+06	DDA for preferred ion	[M-H]-1	893912	972807	1.6984e+06	1.41194e+06	701413	924473	803001	893912	972807	864331	1.09509e+06	1.65613e+06	1.6984e+06	1.805e+06	1.41194e+06	1.45985e+06	1.29371e+06	1.04183e+06	701413	670049
531	-	Caffeic acid 3-glucoside	C15 H18 O9	342.095	341.088	1.893	1.22911e+06	DDA for preferred ion	[M-H]-1	748771	975059	700692	882385	878160	984924	715839	748771	975059	992372	651455	1.01794e+06	700692	685165	810365	882385	890987	949417	871732	878160
505	-		C19 H33 Na O10	444.199	443.192	1.925	1.35248e+06	DDA for preferred ion	[M-H]-1	1.01285e+06	1.01414e+06	1.00887e+06	985262	882646	1.10127e+06	1.01285e+06	955921	1.01414e+06	994215	1.04319e+06	1.00887e+06	1.08961e+06	949951	985262	1.11561e+06	959419	1.29774e+06	882646	800700
439	-	D-(+)-Tryptophan	C11 H12 N2 O2	204.09	203.083	2.069	1.76687e+06	DDA for preferred ion	[M-H]-1	55177.2	469938	1.5844e+06	1.33859e+06	46283.6	30150.5	55177.2	66863.3	469938	372225	539530	1.56639e+06	1.5844e+06	1.58848e+06	1.33859e+06	1.38184e+06	1.29135e+06	140648	46283.6	41965.4
143	-	2-(3,4,5-Trihydroxyphenyl)ethyl beta-D-glucopyranoside	C14 H20 O9	332.111	331.103	2.114	8.57174e+06	DDA for preferred ion	[M-H]-1	4.27563e+06	5.03715e+06	8.2813e+06	7.71174e+06	4.20262e+06	4.27563e+06	4.18421e+06	4.97305e+06	5.03715e+06	5.0106e+06	5.69552e+06	8.10781e+06	8.2813e+06	8.61763e+06	7.71174e+06	7.80749e+06	7.01819e+06	4.91e+06	3.99886e+06	4.20262e+06
256	-	D-prephenyl lactate	C13 H14 O8	298.069	297.061	2.134	4.03598e+06	DDA for preferred ion	[M-H]-1	2.31641e+06	2.84737e+06	3.31833e+06	3.73529e+06	2.57675e+06	2.02897e+06	2.31641e+06	3.17266e+06	2.84737e+06	2.456e+06	2.9372e+06	3.31833e+06	3.65368e+06	3.22841e+06	4.04366e+06	3.73529e+06	3.43443e+06	2.57675e+06	2.54948e+06	2.86896e+06
245	-	(+)-Procyanidin B2	C30 H26 O12	578.143	577.135	2.201	4.19703e+06	DDA for preferred ion	[M-H]-1	2.80123e+06	2.41273e+06	2.21967e+06	1.83257e+06	2.10969e+06	3.53657e+06	2.80123e+06	2.62983e+06	2.90263e+06	2.41273e+06	2.32607e+06	2.30142e+06	2.21967e+06	1.31389e+06	2.29604e+06	1.83257e+06	1.53952e+06	3.57782e+06	2.10969e+06	1.8136e+06
430	-	N-(1,3-Dihydroxy-2-propanyl)-2-(beta-D-glucopyranosyloxy)benzamide	C16 H23 N O9	373.137	372.13	2.225	1.84329e+06	DDA for preferred ion	[M-H]-1	1.52241e+06	1.40283e+06	1.05942e+06	1.12939e+06	1.59125e+06	1.51694e+06	1.52241e+06	1.52308e+06	1.0959e+06	1.62096e+06	1.40283e+06	1.05942e+06	956121	1.06709e+06	1.11829e+06	1.12939e+06	1.21858e+06	1.28953e+06	1.59125e+06	1.79384e+06
169	-	N-(2-Methoxyethyl)-N'-(5-methyl-1,2-oxazol-3-yl)-N-{2-oxo-2-[(tetrahydro-2-furanylmethyl)amino]ethyl}succinamide	C18 H28 N4 O6	396.199	395.192	2.242	6.9145e+06	DDA for preferred ion	[M-H]-1	3.89516e+06	4.97919e+06	6.5128e+06	6.73271e+06	4.35218e+06	3.89516e+06	3.47338e+06	4.50273e+06	4.97919e+06	4.71756e+06	5.22322e+06	6.5128e+06	6.48094e+06	6.51815e+06	6.94934e+06	6.73271e+06	6.47958e+06	4.35218e+06	4.30945e+06	4.36779e+06
406	-		C10 H18 N2 Na O5 P	300.084	299.077	2.328	2.00577e+06	DDA for preferred ion	[M-H]-1	1.1112e+06	1.25195e+06	1.04472e+06	1.18157e+06	1.18288e+06	1.39871e+06	1.04799e+06	1.1112e+06	920697	1.25533e+06	1.25195e+06	1.04472e+06	1.14322e+06	926799	1.18157e+06	1.38919e+06	1.18067e+06	1.94264e+06	1.18288e+06	1.12702e+06
172	-	7-(carboxyamino)-8-amino-nonanoic acid	C10 H20 N2 O4	232.142	231.135	2.348	6.8009e+06	DDA for preferred ion	[M-H]-1	2.21825e+06	3.50726e+06	5.84778e+06	4.55279e+06	2.38814e+06	2.70066e+06	2.05308e+06	2.21825e+06	3.50726e+06	2.86503e+06	4.10062e+06	5.32312e+06	6.85559e+06	5.84778e+06	4.55279e+06	5.4616e+06	3.80738e+06	3.4025e+06	2.38814e+06	2.07162e+06
135	-	1-Caffeoyl-beta-D-glucose	C15 H18 O9	342.095	341.088	2.364	9.3339e+06	DDA for preferred ion	[M-H]-1	7.76354e+06	7.1212e+06	4.98719e+06	5.51086e+06	7.73009e+06	8.68363e+06	7.73952e+06	7.76354e+06	7.8726e+06	7.1212e+06	6.63396e+06	6.93041e+06	4.98719e+06	4.21715e+06	6.36284e+06	5.51086e+06	5.41191e+06	8.82856e+06	7.73009e+06	6.83434e+06
280	-	Methyl 6-deoxy-3-O-(6-deoxy-alpha-L-mannopyranosyl)-alpha-L-mannopyranoside	C13 H24 O9	324.142	323.135	2.379	3.50361e+06	DDA for preferred ion	[M-H]-1	2.89182e+06	2.85339e+06	2.61502e+06	2.56558e+06	3.10826e+06	3.43e+06	2.89182e+06	2.84496e+06	2.85339e+06	3.04163e+06	2.66468e+06	3.17275e+06	2.61502e+06	2.59653e+06	2.80919e+06	2.56558e+06	2.51523e+06	3.19632e+06	3.10826e+06	2.92264e+06
307	-		C15 H17 N4 Na O6	372.105	371.098	2.387	3.04214e+06	DDA for preferred ion	[M-H]-1	1.87247e+06	2.03399e+06	2.86426e+06	2.51574e+06	1.89504e+06	1.63592e+06	1.87247e+06	2.07303e+06	1.80326e+06	2.03399e+06	2.11379e+06	2.86426e+06	2.7784e+06	3.07336e+06	2.61733e+06	2.51574e+06	2.39477e+06	1.75253e+06	1.89504e+06	1.98575e+06
87	-	D-prephenyl lactate	C13 H14 O8	298.069	297.061	2.41	1.72002e+07	DDA for preferred ion	[M-H]-1	1.12222e+07	1.33963e+07	1.49952e+07	1.51642e+07	1.19102e+07	9.66042e+06	1.12222e+07	1.36234e+07	1.22238e+07	1.34861e+07	1.33963e+07	1.46248e+07	1.49952e+07	1.51433e+07	1.64895e+07	1.50038e+07	1.51642e+07	1.0807e+07	1.19102e+07	1.29562e+07
258	-	Caffeic acid 3-glucoside	C15 H18 O9	342.095	341.087	2.536	4.00653e+06	DDA for preferred ion	[M-H]-1	2.67311e+06	2.58014e+06	1.87012e+06	2.35473e+06	2.72633e+06	3.25664e+06	2.63205e+06	2.67311e+06	2.83645e+06	2.58014e+06	2.31367e+06	2.62659e+06	1.81982e+06	1.87012e+06	2.46093e+06	2.35473e+06	1.93971e+06	3.47838e+06	2.72633e+06	2.40793e+06
379	-		C17 H32 O10	396.199	395.192	2.698	2.21327e+06	DDA for preferred ion	[M-H]-1	1.17586e+06	1.51705e+06	2.02377e+06	2.15662e+06	1.39694e+06	1.17586e+06	1.05124e+06	1.45815e+06	1.51705e+06	1.4819e+06	1.70768e+06	1.99731e+06	2.02558e+06	2.02377e+06	2.22958e+06	2.15662e+06	1.94897e+06	1.40698e+06	1.33162e+06	1.39694e+06
199	-	L-Norvalyl-L-norvaline	C10 H20 N2 O3	216.147	215.14	2.74	5.72803e+06	DDA for preferred ion	[M-H]-1	253047	1.22381e+06	4.66565e+06	3.1996e+06	389582	482057	224732	253047	1.22381e+06	1.18067e+06	1.43264e+06	4.66565e+06	5.88918e+06	4.33328e+06	3.07775e+06	4.33788e+06	3.1996e+06	542255	389582	310144
137	-	robinetinidol-(4alpha,8)-catechin	C30 H26 O12	578.143	577.135	2.895	8.92069e+06	DDA for preferred ion	[M-H]-1	6.75567e+06	6.21735e+06	5.00611e+06	4.97186e+06	5.99574e+06	8.06827e+06	6.75567e+06	6.60154e+06	7.17033e+06	6.21735e+06	6.18834e+06	5.70175e+06	5.00611e+06	3.63692e+06	5.80975e+06	4.97186e+06	4.35818e+06	8.35534e+06	5.99574e+06	5.49574e+06
166	-		C14 H15 N4 Na O5	342.095	341.087	3.004	7.11991e+06	DDA for preferred ion	[M-H]-1	5.47904e+06	4.92589e+06	3.22696e+06	4.80415e+06	5.6969e+06	6.57261e+06	5.47904e+06	4.84549e+06	5.13395e+06	4.92589e+06	4.28302e+06	4.71756e+06	3.22696e+06	2.94146e+06	4.96617e+06	4.31571e+06	4.80415e+06	5.6969e+06	5.61674e+06	5.80385e+06
153	-		C16 H15 Na O8	358.066	357.059	3.28	7.86626e+06	DDA for preferred ion	[M-H]-1	6.33481e+06	5.88354e+06	4.01913e+06	4.70739e+06	5.89367e+06	7.3503e+06	6.33481e+06	6.0554e+06	6.54295e+06	5.88354e+06	5.84483e+06	4.88166e+06	4.01913e+06	3.40442e+06	5.00549e+06	4.49865e+06	4.70739e+06	6.94908e+06	5.89367e+06	5.40445e+06
180	-		C10 H18 Cl N2 O6 P S2	392.004	390.997	3.28	6.47876e+06	DDA for preferred ion	[M-H]-1	5.91713e+06	5.55846e+06	4.05538e+06	4.56158e+06	5.72075e+06	6.72047e+06	5.91713e+06	5.84136e+06	6.15536e+06	5.55846e+06	5.55525e+06	4.6077e+06	4.05538e+06	3.32073e+06	4.97334e+06	4.38201e+06	4.56158e+06	6.57683e+06	5.72075e+06	5.12306e+06
36	-	Catechin	C15 H14 O6	290.079	289.072	3.281	1.27098e+08	DDA for preferred ion	[M-H]-1	1.0512e+08	9.65332e+07	7.13868e+07	7.71202e+07	9.9689e+07	1.21972e+08	1.0512e+08	9.97254e+07	1.07175e+08	9.43945e+07	9.65332e+07	8.05788e+07	7.13868e+07	5.82493e+07	8.34519e+07	7.53454e+07	7.71202e+07	1.161e+08	9.9689e+07	8.98893e+07
175	-		C17 H12 O10 S	408.015	407.007	3.282	6.66062e+06	DDA for preferred ion	[M-H]-1	6.34193e+06	5.78506e+06	4.24701e+06	4.73616e+06	6.28136e+06	7.50045e+06	6.34193e+06	6.13618e+06	6.93897e+06	5.53083e+06	5.78506e+06	4.98548e+06	4.24701e+06	3.70996e+06	4.79024e+06	4.53087e+06	4.73616e+06	7.19664e+06	6.28136e+06	5.39107e+06
220	-		C17 H17 Na O10	404.072	403.064	3.282	4.83673e+06	DDA for preferred ion	[M-H]-1	3.73162e+06	3.39794e+06	2.73836e+06	2.60351e+06	3.35877e+06	4.11842e+06	3.73162e+06	3.48246e+06	3.87367e+06	3.39794e+06	3.16733e+06	3.06406e+06	2.73836e+06	2.26329e+06	3.03834e+06	2.59551e+06	2.60351e+06	4.10942e+06	3.35877e+06	2.96313e+06
216	-		C14 H12 Cl N4 Na O2	326.055	325.048	3.284	5.00194e+06	DDA for preferred ion	[M-H]-1	3.23177e+06	2.72055e+06	1.94482e+06	2.07051e+06	2.91759e+06	3.89812e+06	3.23177e+06	3.02516e+06	3.1453e+06	2.72055e+06	2.63704e+06	2.24022e+06	1.94482e+06	1.66234e+06	2.28641e+06	1.98928e+06	2.07051e+06	3.61628e+06	2.91759e+06	2.40288e+06
214	-	Methyl (2S,3R,4S)-4-(2,2-dimethoxyethyl)-2-(beta-D-glucopyranosyloxy)-3-vinyl-3,4-dihydro-2H-pyran-5-carboxylate	C19 H30 O11	434.179	433.171	3.361	5.12175e+06	DDA for preferred ion	[M-H]-1	20323.1	137606	3.61955e+06	2.11678e+06	18776.4	20625.4	18487.4	20323.1	86628	137606	180647	3.33926e+06	3.61955e+06	5.24774e+06	1.96454e+06	2.11678e+06	2.26779e+06	21360.7	18698.2	18776.4
328	-		C14 H15 N4 Na O5	342.095	341.088	3.485	2.74302e+06	DDA for preferred ion	[M-H]-1	1.97863e+06	2.05856e+06	1.06061e+06	1.62405e+06	2.34363e+06	1.96205e+06	1.97863e+06	2.13223e+06	2.05856e+06	2.08254e+06	1.92421e+06	1.68836e+06	984118	1.06061e+06	1.97023e+06	1.62405e+06	1.59085e+06	2.12072e+06	2.41276e+06	2.34363e+06
158	-	3,8,9-trihydroxy-10-propyl-3,4,5,8,9,10-hexahydro-2H-oxecin-2-one	C12 H20 O5	244.131	243.124	3.573	7.48098e+06	DDA for preferred ion	[M-H]-1	26043.2	91416	5.15428e+06	2.24378e+06	26384	25950.1	26053.7	26043.2	80782.3	91416	143279	4.8434e+06	5.15428e+06	7.64831e+06	1.72802e+06	2.24378e+06	2.92539e+06	26351.6	26544.3	26384
325	-		C19 H29 Na O11	456.161	455.153	3.835	2.76452e+06	DDA for preferred ion	[M-H]-1	19795.2	67933.8	2.13993e+06	1.17312e+06	20716	19323.7	19795.2	19875.8	42966.2	67933.8	98411.4	2.05129e+06	2.13993e+06	2.88791e+06	1.02002e+06	1.17312e+06	1.43779e+06	20737.1	20517.6	20716
277	-		C20 H25 N2 Na3 O4 P2	488.098	487.091	3.839	3.59811e+06	DDA for preferred ion	[M-H]-1	18595.3	37533.7	2.15061e+06	936333	18125.9	18859.3	18595.3	18402.4	22337.8	37533.7	48958.3	2.15061e+06	1.81636e+06	3.13901e+06	740496	936333	1.07515e+06	18780.3	18125.9	17851.8
320	-		C19 H26 N10 O8	522.195	521.187	3.949	2.82912e+06	DDA for preferred ion	[M-H]-1	327389	539366	2.30767e+06	2.15684e+06	298604	284262	327389	351110	539366	537916	586097	2.30767e+06	2.1981e+06	2.81394e+06	2.01192e+06	2.15684e+06	2.4413e+06	298604	334990	283211
205	-		C4 H15 N5 Na2 O7 P2 S	384.997	383.99	4.295	5.4854e+06	DDA for preferred ion	[M-H]-1	5.0465e+06	4.57531e+06	1.89466e+06	2.80827e+06	4.66127e+06	3.88707e+06	5.0465e+06	5.49668e+06	4.57531e+06	3.32216e+06	4.63096e+06	2.9072e+06	1.21076e+06	1.89466e+06	2.80827e+06	3.132e+06	1.18725e+06	4.66127e+06	3.68652e+06	4.75004e+06
40	-	peniisocoumarin I	C13 H14 O7	282.074	281.067	4.303	8.57451e+07	DDA for preferred ion	[M-H]-1	7.95757e+07	7.20011e+07	3.74038e+07	4.89436e+07	7.80396e+07	8.08099e+07	7.95757e+07	7.87739e+07	7.80442e+07	7.20011e+07	6.89697e+07	4.48003e+07	3.74038e+07	3.14015e+07	5.74327e+07	3.37041e+07	4.89436e+07	6.6073e+07	8.1264e+07	7.80396e+07
196	-	2,3-Dihydro-1-benzofuran-2-carboxylic acid	C9 H8 O3	164.047	163.04	4.358	5.92078e+06	DDA for preferred ion	[M-H]-1	5.33741e+06	4.76409e+06	2.15456e+06	2.92653e+06	5.28107e+06	5.38508e+06	5.33741e+06	5.01429e+06	4.76409e+06	4.95192e+06	4.18078e+06	2.58777e+06	2.15456e+06	2.09636e+06	3.48463e+06	2.92653e+06	2.81946e+06	4.64808e+06	5.62863e+06	5.28107e+06
141	-	(2R,3S,4S,4aR,10bS)-3,4-Dihydroxy-2-(hydroxymethyl)-8,9,10-trimethoxy-3,4,4a,10b-tetrahydropyrano[3,2-c]isochromen-6(2H)-one	C16 H20 O9	356.11	355.103	4.46	8.77783e+06	DDA for preferred ion	[M-H]-1	7.74233e+06	6.81096e+06	5.27492e+06	5.32673e+06	7.81257e+06	8.1535e+06	7.47943e+06	7.74233e+06	6.81096e+06	6.91138e+06	6.01817e+06	6.33033e+06	5.27492e+06	4.89976e+06	5.8879e+06	5.32673e+06	4.94966e+06	8.03869e+06	7.81257e+06	6.7381e+06
398	-		C14 H15 N4 Na O5	342.095	341.087	4.473	2.04981e+06	DDA for preferred ion	[M-H]-1	1.32828e+06	1.35945e+06	1.227e+06	1.39791e+06	1.43899e+06	1.32828e+06	1.19713e+06	1.56803e+06	1.49638e+06	1.24711e+06	1.35945e+06	1.6312e+06	1.227e+06	1.0621e+06	1.54008e+06	1.39791e+06	1.21341e+06	1.91949e+06	1.43899e+06	1.2511e+06
212	-	{(1R,2R)-2-[(2Z)-5-(Hexopyranosyloxy)-2-penten-1-yl]-3-oxocyclopentyl}acetic acid	C18 H28 O9	388.173	387.166	4.505	5.20073e+06	DDA for preferred ion	[M-H]-1	507881	878500	4.24748e+06	2.83686e+06	468755	507881	428956	520276	761830	878500	930440	4.24748e+06	4.19722e+06	5.05808e+06	2.53918e+06	2.83686e+06	3.1188e+06	540959	468755	384103
255	-	1-Caffeoyl-beta-D-glucose	C15 H18 O9	342.095	341.087	4.815	4.04244e+06	DDA for preferred ion	[M-H]-1	2.9183e+06	2.66445e+06	2.47456e+06	2.67804e+06	2.95844e+06	2.9183e+06	2.71291e+06	3.19771e+06	2.90635e+06	2.55545e+06	2.66445e+06	2.90651e+06	2.47456e+06	2.24296e+06	2.67804e+06	2.70781e+06	2.27794e+06	3.52411e+06	2.95844e+06	2.54922e+06
265	-	Catechin	C15 H14 O6	290.079	289.072	5.697	3.84839e+06	DDA for preferred ion	[M-H]-1	2.95983e+06	2.73382e+06	2.26052e+06	2.64602e+06	2.61918e+06	3.73135e+06	2.95983e+06	2.78612e+06	3.26682e+06	2.44428e+06	2.73382e+06	2.7323e+06	2.26052e+06	2.04604e+06	2.72998e+06	2.30737e+06	2.64602e+06	3.44742e+06	2.61918e+06	2.19349e+06
396	-	1-O-caffeoyl-beta-xylose	C14 H16 O8	312.084	311.077	5.711	2.05998e+06	DDA for preferred ion	[M-H]-1	1.16832e+06	1.19791e+06	1.63712e+06	1.62843e+06	1.1563e+06	1.09082e+06	1.16832e+06	1.2719e+06	1.18891e+06	1.19791e+06	1.25152e+06	1.598e+06	1.63712e+06	2.11623e+06	1.72669e+06	1.57475e+06	1.62843e+06	1.17294e+06	1.03736e+06	1.1563e+06
347	-		C15 H17 N4 Na O5	356.11	355.103	5.725	2.57197e+06	DDA for preferred ion	[M-H]-1	1.9376e+06	1.90305e+06	1.14519e+06	1.32427e+06	2.08396e+06	1.75807e+06	1.9376e+06	2.15819e+06	1.90305e+06	1.71243e+06	2.09583e+06	1.31882e+06	1.14519e+06	881501	1.43826e+06	1.31559e+06	1.32427e+06	2.08396e+06	1.95625e+06	2.14061e+06
462	-		C17 H21 N2 Na3 O4	386.121	385.114	5.8	1.61669e+06	DDA for preferred ion	[M-H]-1	1.10743e+06	1.02785e+06	1.34135e+06	1.22737e+06	1.10811e+06	1.03766e+06	1.10743e+06	1.37015e+06	1.02785e+06	1.01919e+06	1.02792e+06	1.28525e+06	1.34135e+06	1.5205e+06	1.22737e+06	1.45207e+06	1.2069e+06	1.10811e+06	1.22703e+06	1.06015e+06
100	-	(-)-11-hydroxy-9,10-dihydrojasmonic acid 11-beta-D-glucoside	C18 H30 O9	390.189	389.182	5.804	1.33366e+07	DDA for preferred ion	[M-H]-1	9930.23	266010	9.56554e+06	4.44558e+06	10296.1	10892	9930.23	8672.61	266010	249010	344582	8.54611e+06	9.56554e+06	1.40336e+07	3.78971e+06	4.44558e+06	5.64132e+06	15761.9	8676.49	10296.1
568	-		C25 H14 N8 O4	490.114	489.107	5.804	1.03807e+06	DDA for preferred ion	[M-H]-1	8435.57	9465.04	558790	229027	7860.41	8543.35	8435.57	8320.2	9465.04	7605.6	10549.2	543506	558790	820888	208569	229027	295872	8140.94	7860.41	7819.2
654	-		C12 H22 Na3 O4 P	330.095	329.088	5.911	726440	DDA for preferred ion	[M-H]-1	647356	527477	249171	333214	556710	698680	647356	570524	645128	523160	527477	330543	249171	188488	411896	333214	296569	677784	556710	485499
519	-	(+)-Procyanidin B2	C30 H26 O12	578.143	577.135	5.951	1.28577e+06	DDA for preferred ion	[M-H]-1	965629	907023	554730	692709	766639	1.09398e+06	956114	965629	1.06966e+06	907023	798722	730545	554730	429115	755998	692709	579672	1.19997e+06	766639	711729
490	-		C17 H27 N4 Na O5	390.189	389.182	5.965	1.46976e+06	DDA for preferred ion	[M-H]-1	13646.4	94108.5	1.07797e+06	672946	11773.2	13646.4	11886	21135.6	90318.2	94108.5	119458	1.07797e+06	1.06511e+06	1.47414e+06	554268	672946	748851	16826.1	11657.1	11773.2
66	-	Bartsioside	C15 H22 O8	330.131	329.124	6.022	2.65215e+07	DDA for preferred ion	[M-H]-1	1.1751e+07	1.64048e+07	2.5769e+07	2.30024e+07	1.22753e+07	1.29992e+07	1.13721e+07	1.1751e+07	1.59318e+07	1.70521e+07	1.64048e+07	2.6693e+07	2.5721e+07	2.5769e+07	2.19675e+07	2.30024e+07	2.3342e+07	1.39726e+07	1.21676e+07	1.22753e+07
492	-		C20 H20 Na4 O4 S	448.067	447.06	6.023	1.46347e+06	DDA for preferred ion	[M-H]-1	525898	736887	1.24787e+06	1.11044e+06	546883	563312	503077	525898	719995	759184	736887	1.30698e+06	1.23883e+06	1.24787e+06	1.06555e+06	1.11298e+06	1.11044e+06	576231	528523	546883
313	-		C23 H28 N2 Na2 O7	490.168	489.161	6.034	2.93651e+06	DDA for preferred ion	[M-H]-1	1.09623e+06	1.33494e+06	2.58978e+06	2.30029e+06	1.09845e+06	1.06401e+06	1.09623e+06	1.30295e+06	1.24762e+06	1.39442e+06	1.33494e+06	2.58978e+06	2.50531e+06	2.98241e+06	2.30029e+06	2.19192e+06	2.38968e+06	1.18456e+06	1.0734e+06	1.09845e+06
[truncated: 629 more rows]

## Sheet: Supplementary Table S6
Supplementary Table S4. WGCNA ModuleMembership and MetaboliteSignificance data frame using chromatographic peak area abundance profiles in positive ion mode. MS: metaboliteTraitSignificance (correlation between the metabolite and PC content); p.MS: MS p-value; MM: Module Membership; p.MM: MM p-value
[truncated: 735 more rows]

[truncated: 1 more sheets: Supplementary Table S7]
